# Supplementary material for: Plastic Venture Builder (PVB): An empirically derived assessment tool to support plastic waste management ventures in low- and middle-income countries
Source: Waste Manag Res. 2023 Jun 30;42(3):232–43. doi: 10.1177/0734242X231180648 (PMC10905985; doi:10.1177/0734242X231180648)
Supplement: sj-xlsx-1-wmr-10.1177_0734242X231180648 – Supplemental material for Plastic Venture Builder (PVB): An empirically derived assessment tool to support plastic waste management ventures in low- and middle-income countries [file sj-xlsx-1-wmr-10.1177_0734242X231180648.xlsx]

## Sheet: Instructions
		Purpose of the file
		This file has the purpose to showcase the results and comparison of the 3 African case studies mentioned in the paper. It is as such a read-only file as all data have been pre-populated. The results can be checked in the results and normalized results tabs (similar to the other excel file). The details of the answers to the questions can be checked in the respective scoring tabs ("Scoring - Kenya…
	Disclaimer Do not circulate material. All rights reserved Hanna Dijkstra & Jean-Baptise Grassin 2023

## Sheet: Weighting
																			Normalized weights
											Original Weights based							(Inter)national commitment	0.01
Criteria	POINTS	%	Sub-criteria	POINTS	%	Normalized weights			Percentage weights		POINTS	%	Normalized weights					Local commitment	0.01
Politics	10	0.1	(Inter)national commitment	10	0.1	0.01	1		0.01		10	0.1	0.01					Prohibitive institutional context	0.03
			Local commitment	10	0.1	0.01	1		0.01		10	0.1	0.01					Support from public sector	0.02
			Prohibitive institutional context	30	0.3	0.03	3		0.03		30	0.3	0.03					Government waste program	0.03
			Support from public sector	20	0.2	0.02	2		0.02		20	0.2	0.02					Market traction for final products	0.0211765
			Government waste program	30	0.3	0.03	3		0.03		30	0.3	0.03					Supply	0.0141176
			sum	100	1	0.1	10	2	0.1	0.111554	100	1	0.1					Competition and alternatives	0.0141176
Economics & Market	12	0.12	Market traction for final products	17.6471	0.176471	0.0211765	3		0.0211765		17.6	0.176	0.02112					Potential for scale-up	0.0211765
			Supply	11.7647	0.117647	0.0141176	2		0.0141176		11.8	0.118	0.01416					Side economic activity	0.0141176
			Competition and alternatives	11.7647	0.117647	0.0141176	2		0.0141176		11.8	0.118	0.01416					Market stability	0.0141176
			Potential for scale-up	17.6471	0.176471	0.0211765	3		0.0211765		17.6	0.176	0.02112					Sufficient incentives along the value chain	0.0211765
			Side economic activity	11.7647	0.117647	0.0141176	2		0.0141176		11.8	0.118	0.01416					Access to plastic credit funding	0.0157143
			Market stability	11.7647	0.117647	0.0141176	2		0.0141176		11.8	0.118	0.01416					Corporate support (funding)	0.0157143
			Sufficient incentives along the value chain	17.6471	0.176471	0.0211765	3		0.0211765		17.6	0.176	0.02112					Subsidies from public sector	0.0157143
			sum	100	1	0.12	17	2.42857	0.12	0.135458	100	1	0.12					Grants	0.0157143
Financial sources	11	0.11	Access to plastic credit funding	14.2857	0.142857	0.0157143	2		0.0157143		14	0.14	0.0154					Loans	0.0157143
			Corporate support (funding)	14.2857	0.142857	0.0157143	2		0.0157143		14	0.14	0.0154					Financial ethics	0.00785714
			Subsidies from public sector	14.2857	0.142857	0.0157143	2		0.0157143		14	0.14	0.0154					Self funding	0.0235714
			Grants	14.2857	0.142857	0.0157143	2		0.0157143		14	0.14	0.0154					Communication/ awareness raising	0.018
			Loans	14.2857	0.142857	0.0157143	2		0.0157143		15	0.15	0.0165					Ethical treatment of waste pickers and workers	0.018
			Financial ethics	7.14286	0.0714286	0.00785714	1		0.00785714		14	0.14	0.0154					Added value on current waste management	0.018
			Self funding	21.4286	0.214286	0.0235714	3		0.0235714		15	0.15	0.0165					Involvement of the community in the project	0.027
			sum	100	1	0.11	14	2	0.11	0.111554	100	1	0.11					Plastic pollution awareness	0.009
Social	9	0.09	Communication/ awareness raising	20	0.2	0.018	2		0.018		20	0.2	0.018					Fit-for-purpose technology or innovation	0.07
			Improved treatment of workers and waste pickers	20	0.2	0.018	2		0.018		20	0.2	0.018					Machines built on site	0.0233333
			Added value on current waste management	20	0.2	0.018	2		0.018		20	0.2	0.018					Product innovation or design	0.0466667
			Involvement of the community in the project	30	0.3	0.027	3		0.027		20	0.2	0.018					Local technical capacity	0.026
			Plastic pollution awareness	10	0.1	0.009	1		0.009		20	0.2	0.018					Transport infrastructure	0.0173333
			sum	100	1	0.09	10	2	0.09	0.111554	100	1	0.09					Access to electricity and water	0.0173333
Technology	14	0.14	Fit-for-purpose technology or innovation	50	0.5	0.07	3		0.07		50	0.5	0.07					Health or safety risks	0.0173333
			Machines built on site	16.6667	0.166667	0.0233333	1		0.0233333		15	0.15	0.021					Access to fit-for-purpose feedstock	0.026
			Product innovation or design	33.3333	0.333333	0.0466667	2		0.0466667		35	0.35	0.049					Ability to scale the operations	0.026
			sum	100	1	0.14	6	2	0.14	0.111554	100	1	0.14					Strong management team	0.048
Operations	13	0.13	Local technical capacity	20	0.2	0.026	3		0.026		12.5	0.125	0.01625					Organizational capability	0.032
			Transport infrastructure	13.3333	0.133333	0.0173333	2		0.0173333		18.7	0.187	0.02431					Organizational credibility	0.032
			Access to electricity and water	13.3333	0.133333	0.0173333	2		0.0173333		18.7	0.187	0.02431					Fruitful partnerships	0.048
			Health or safety risks	13.3333	0.133333	0.0173333	2		0.0173333		12.5	0.125	0.01625					Legally conscious	0.09
			Access to fit-for-purpose feedstock	20	0.2	0.026	3		0.026		18.8	0.188	0.02444					Favorable institutional context	0.06
			Ability to scale the operations	20	0.2	0.026	3		0.026		18.8	0.188	0.02444					sum	1
			sum	100	1	0.13	15	2.5	0.13	0.139442	100	1	0.13
Team	16	0.16	Strong management team	30	0.3	0.048	3		0.048		30	0.3	0.048
			Organizational capability	20	0.2	0.032	2		0.032		20	0.2	0.032
			Organizational credibility	20	0.2	0.032	2		0.032		20	0.2	0.032
			Fruitful partnerships	30	0.3	0.048	3		0.048		30	0.3	0.048
			sum	100	1	0.16	10	2.5	0.16	0.139442	100	1	0.16
Legal	15	0.15	Legally conscious	60	0.6	0.09	3		0.09		60	0.6	0.09
			Favorable institutional context	40	0.4	0.06	2		0.06		40	0.4	0.06
SUM	100	1	sum	100	1	0.15	5	2.5	0.15	0.139442	100	1	0.15
					FINAL SUM	1		17.9286	1			FINAL SUM	1

## Sheet: Calculations
						Reference projects
		Project Guinea	Project Ivory Coast	Project Keyna		Top scoring project	Very good project	Good project	Insufficient project
Politics	(Inter)national commitment	0.01	0.03	0.03		0.05	0.04	0.03	0.02
	Local commitment	0.01	0.02	0.03		0.05	0.04	0.02	0.02
	Prohibitive institutional context	0.12	0.12	0.15		0.15	0.15	0.15	0.09
	Support from public sector (land, collection, com' etc, except for funding)	0.1	0.04	0.06		0.1	0.08	0.06	0.04
	Government waste program	0.15	0.12	0.12		0.15	0.12	0.12	0.09
Economics & Market	Market traction for final products	0.0847059	0.0847059	0.105882		0.105882	0.105882	0.0847059	0.0635294
	Supply	0.0564706	0.0564706	0.0564706		0.0705882	0.0564706	0.0564706	0.0423529
	Competition and alternatives	0.0705882	0.0564706	0.0564706		0.0705882	0.0705882	0.0564706	0.0423529
	Potential for scale-up	0.105882	0.0847059	0.105882		0.105882	0.0847059	0.0847059	0.0635294
	Side economic activity	0.0282353	0.0423529	0.0564706		0.0705882	0.0423529	0.0282353	0.0141176
	Market stability	0.0423529	0.0564706	0.0705882		0.0705882	0.0705882	0.0564706	0.0564706
	Sufficient incentives along the value chain	0.0847059	0.0847059	0.0847059		0.105882	0.0847059	0.0847059	0.0847059
Financial sources	Access to plastic credit funding	0.0157143	0.0157143	0.0314286		0.0785714	0.0471429	0.0314286	0.0157143
	Corporate support (funding)	0.0471429	0.0157143	0.0628571		0.0785714	0.0628571	0.0471429	0.0471429
	Subsidies from public sector	0.0314286	0.0157143	0.0628571		0.0785714	0.0471429	0.0314286	0.0314286
	Grants	0.0628571	0.0314286	0.0628571		0.0785714	0.0785714	0.0785714	0.0471429
	Loans	0.0314286	0.0157143	0.0471429		0.0785714	0.0628571	0.0471429	0.0471429
	Financial ethics	0.0314286	0.0314286	0.0314286		0.0392857	0.0392857	0.0314286	0.0314286
	Self funding	0.0471429	0.0707143	0.0942857		0.117857	0.0707143	0.0707143	0.0471429
Social	Communication/ awareness raising	0.054	0.072	0.09		0.09	0.072	0.072	0.054
	Improved treatment of workers and waste pickers	0.072	0.072	0.072		0.09	0.09	0.072	0.054
	Added value on current waste management	0.09	0.072	0.09		0.09	0.09	0.072	0.054
	Involvement of the community in the project	0.108	0.108	0.108		0.135	0.108	0.108	0.108
	Plastic pollution awareness	0.018	0.027	0.027		0.045	0.027	0.027	0.027
Tech	Fit-for-purpose technology or innovation	0.21	0.14	0.35		0.35	0.35	0.28	0.21
	Machines built on site	0.07	0.0933333	0.116667		0.116667	0.07	0.07	0.07
	Product innovation or design	0.186667	0.186667	0.186667		0.233333	0.186667	0.186667	0.0933333
Operations	Local technical capacity	0.078	0.078	0.13		0.13	0.13	0.104	0.078
	Transport infrastructure	0.0693333	0.0693333	0.0693333		0.0866667	0.0693333	0.0693333	0.0693333
	Access to electricity and water	0.0693333	0.0693333	0.0866667		0.0866667	0.0866667	0.0693333	0.052
	Health or safety risks	0.052	0.052	0.0693333		0.0866667	0.0693333	0.052	0.052
	Access to fit-for-purpose feedstock	0.13	0.104	0.104		0.13	0.13	0.104	0.078
	Ability to scale the operations	0.104	0.13	0.104		0.13	0.104	0.104	0.104
Team	Strong management team	0.192	0.192	0.24		0.24	0.24	0.192	0.144
	Organizational capability	0.16	0.128	0.16		0.16	0.128	0.128	0.128
	Organizational credibility	0.128	0.096	0.16		0.16	0.128	0.128	0.128
	Fruitful partnerships	0.24	0.192	0.24		0.24	0.24	0.144	0.144
Legal	Legally conscious	0.36	0.27	0.45		0.45	0.45	0.36	0.27
	Favorable institutional context	0.3	0.12	0.3		0.3	0.24	0.18	0.18

## Sheet: Results
	Project Guinea	Project Ivory Coast	Project Kenya			Top scoring project	Very good project	Good project	Insufficient score			Project Guinea	Project Ivory Coast
Politics	0.39	0.33	0.39		Politics	0.5	0.43	0.38	0.26		Politics	0.39	0.33
Economics & Market	0.472941	0.465882	0.536471		Economics & Market	0.6	0.515294	0.451765	0.367059		Economics & Market	0.472941	0.465882
Financial sources	0.267143	0.196429	0.392857		Financial sources	0.55	0.408571	0.337857	0.267143		Financial sources	0.267143	0.196429
Social	0.342	0.351	0.387		Social	0.45	0.387	0.351	0.297		Social	0.342	0.351
Technology	0.466667	0.42	0.653333		Technology	0.7	0.606667	0.536667	0.373333		Technology	0.466667	0.42
Operations	0.502667	0.502667	0.563333		Operations	0.65	0.589333	0.502667	0.433333		Operations	0.502667	0.502667
Team	0.72	0.608	0.8		Team	0.8	0.736	0.592	0.544		Team	0.72	0.608
Legal	0.66	0.39	0.75		Legal	0.75	0.69	0.54	0.45		Legal	0.66	0.39
Sum	3.82142	3.26398	4.47299		Sum	5	4.36287	3.69196	2.99187		Sum	3.82142	3.26398
						1	0.872573	0.738391	0.598374
							Project Ivory Coast	Project Guinea	Project Kenya
						Politics	0.33	0.39	0.39
						Economics & Market	0.465882	0.472941	0.536471
						Financial sources	0.196429	0.267143	0.392857
						Social	0.351	0.342	0.387
						Technology	0.42	0.466667	0.653333
						Operations	0.502667	0.502667	0.563333
						Team	0.608	0.72	0.8
						Legal	0.39	0.66	0.75
						Sum	3.26398	3.82142	4.47299

## Sheet: Normalized Results
	Project Guinea	Project Ivory Coast	Project Kenya			Top scoring project	Very good project	Good project	Insufficient score
Politics	0.78	0.66	0.78		Politics	1	0.86	0.76	0.52
Economics & Market	0.788235	0.776471	0.894118		Economics & Market	1	0.858824	0.752941	0.611765
Financial sources	0.485714	0.357143	0.714286		Financial sources	1	0.742857	0.614286	0.485714
Social	0.76	0.78	0.86		Social	1	0.86	0.78	0.66
Technology	0.666667	0.6	0.933333		Technology	1	0.866667	0.766667	0.533333
Operations	0.773333	0.773333	0.866667		Operations	1	0.906667	0.773333	0.666667
Team	0.9	0.76	1		Team	1	0.92	0.74	0.68
Legal	0.88	0.52	1		Legal	1	0.92	0.72	0.6
Sum	0.764283	0.652796	0.894599			1	0.872573	0.738391	0.598374
						Project Ivory Coast	Project Guinea	Project Kenya
					Politics	0.66	0.78	0.78
					Economics & Market	0.776471	0.788235	0.894118
					Financial sources	0.357143	0.485714	0.714286
					Social	0.78	0.76	0.86
					Technology	0.6	0.666667	0.933333
					Operations	0.773333	0.773333	0.866667
					Team	0.76	0.9	1
					Legal	0.52	0.88	1
					Sum	0.652796	0.764283	0.894599
						Color code
						Very good to ideal
						Gradient Good to very good
						Gradient insufficent to good
						Below insufficent
									e

## Sheet: Scoring - Kenya
Category	Drivers	Definition	YES ++	Yes +	yes/no +/-	No -	NO --	COMMENTS										Grade per driver	YES ++	Yes +	yes/no +/-	No -	NO --			Project	Top scoring project	Very good project	Good project	Insufficient score
Politics	(Inter)national commitment	Is there a strong (inter) national commitment to plastic management?	FALSE	FALSE	TRUE	FALSE	FALSE											3	5	4	3	2	1		Politics	#REF!	1	0.86	0.76	0.52
	Local commitment	Is there local governance commitment to solving the problem? Is this reflected by enforcement of policies? E.g. support of local mayors	FALSE	FALSE	TRUE	FALSE	FALSE											3	5	4	3	2	1		Economics & Market	#REF!	1	0.858824	0.752941	0.611765
	Prohibitive institutional context	Is the project free or not affected by corruption, lobbies, mafia influence? Are there prohibitive conditions, for example an election year?	TRUE	FALSE	FALSE	FALSE	FALSE											5	5	4	3	2	1		Financial sources	#REF!	1	0.742857	0.614286	0.485714
	Support from public sector (land, collection, com' etc, except for funding)	Is government/municipality supporting the project?	FALSE	FALSE	TRUE	FALSE	FALSE											3	5	4	3	2	1		Social	#REF!	1	0.86	0.78	0.66
	Government waste program	The gvt/municipality has no competitive waste management scheme (at best it is complementary)?	FALSE	TRUE	FALSE	FALSE	FALSE											4	5	4	3	2	1		Technology	#REF!	1	0.866667	0.766667	0.533333
Economics & Market	Market traction for final products	Is there a market? Are there buyers for the products made of recycled plastics?	TRUE	FALSE	FALSE	FALSE	FALSE											5	5	4	3	2	1		Operations	#REF!	1	0.906667	0.773333	0.666667
	Supply	Is there access to feedstock at a reasonable cost, no competition etc.?	FALSE	TRUE	FALSE	FALSE	FALSE											4	5	4	3	2	1		Team	#REF!	1	0.92	0.74	0.68
	Competition and alternatives	Is the product competitive compared to alternatives? Considering price, quality, ability to deliver etc.	FALSE	TRUE	FALSE	FALSE	FALSE											4	5	4	3	2	1		Legal	#REF!	1	0.92	0.72	0.6
	Potential for scale-up	The project has growth perspectives (volumes, sales, geographic expansion)?	TRUE	FALSE	FALSE	FALSE	FALSE											5	5	4	3	2	1		Overall	#REF!	1	0.872573	0.738391	0.598374
	Side economic activity	Is there a side activity (franchising, consulting, etc) bringing in additional revenue?	FALSE	TRUE	FALSE	FALSE	FALSE											4	5	4	3	2	1			#REF!
	Market stability	Does the business have a stable portfolio of clients and steady income?	TRUE	FALSE	FALSE	FALSE	FALSE											5	5	4	3	2	1			#REF!	0	0	0	0
	Sufficient incentives along the value chain	Is each level of the value chain incentivized to participate / function effectively?	FALSE	TRUE	FALSE	FALSE	FALSE											4	5	4	3	2	1			#REF!	0	0	0	0
Financial sources	Access to plastic credit funding	Is the project leveraging on plastic offset to help financing the operations?	FALSE	FALSE	FALSE	TRUE	FALSE											2	5	4	3	2	1				#REF!	#REF!	#REF!	#REF!
	Corporate support (funding)	Does the project benefit from corporate sponsorships and funding?	FALSE	TRUE	FALSE	FALSE	FALSE											4	5	4	3	2	1				#REF!	#REF!	#REF!	#REF!
	Subsidies from public sector	Is the gvt/municipality directly subsidizing the activity?	FALSE	TRUE	FALSE	FALSE	FALSE											4	5	4	3	2	1				#REF!	#REF!	#REF!	#REF!
	Grants	Is there any grant from an international alliance or foreign government?	FALSE	TRUE	FALSE	FALSE	FALSE											4	5	4	3	2	1				#REF!	#REF!	#REF!	#REF!
	Loans	Are there loans available from (development) banks or international alliance?	FALSE	FALSE	TRUE	FALSE	FALSE											3	5	4	3	2	1				#REF!	#REF!	#REF!	#REF!
	Financial ethics	Does the project ethicially consider the source of funding? E.g. funding from chemical / oil and gas companies, pure greenwashing	FALSE	TRUE	FALSE	FALSE	FALSE											4	5	4	3	2	1				#REF!	#REF!	#REF!	#REF!
	Self funding	Can the project self-finance with limited external funding? E.g. Low capex with support for initail costs	FALSE	TRUE	FALSE	FALSE	FALSE											4	5	4	3	2	1				#REF!	#REF!	#REF!	#REF!
Social	Communication/ awareness raising	Does the project have a strong capacity to communicate/ raise awareness while operating?	TRUE	FALSE	FALSE	FALSE	FALSE											5	5	4	3	2	1				#REF!	#REF!	#REF!	#REF!
	Improved treatment of workers and waste pickers	Does the project improve treatment of workers or waste pickers, which could be in terms of wages, social protection, status, cooperatives, health, education etc.	FALSE	TRUE	FALSE	FALSE	FALSE											4	5	4	3	2	1				#REF!	#REF!	#REF!	#REF!
	Added value on current waste management	Does the project adds waste management services or functions that are needed in the community?	TRUE	FALSE	FALSE	FALSE	FALSE											5	5	4	3	2	1				#REF!	#REF!	#REF!	#REF!
	Involvement of the community in the project	Project designed for and with the local community? Considering the local religion, working culture etc.	FALSE	TRUE	FALSE	FALSE	FALSE											4	5	4	3	2	1				0	0	0	0
	Plastic pollution awareness	Is the population aware of the problem? Adjusting their behavior?	FALSE	FALSE	TRUE	FALSE	FALSE											3	5	4	3	2	1				0	0	0	0
Tech	Fit-for-purpose technology or innovation	Introducing a technology or innovation that increases effectiveness	TRUE	FALSE	FALSE	FALSE	FALSE											5	5	4	3	2	1
	Machines built on site	Are the recycling machines built at the local/national level instead of being imported?	TRUE	FALSE	FALSE	FALSE	FALSE											5	5	4	3	2	1
	Product innovation or design	Is there a unique innovation regarding the final products, considering the local and regional context?	FALSE	TRUE	FALSE	FALSE	FALSE											4	5	4	3	2	1
Operations	Local technical capacity	Is there capacity to maintain and adapt recycling machines or equipment for their own purposes with limited resources? Are there in-house engineers or local technical partners?	TRUE	FALSE	FALSE	FALSE	FALSE											5	5	4	3	2	1
	Transport infrastructure	Are there existing functioning transport systems that connect operations? Such as roads, shipping routes etc.. access to gasoline	FALSE	TRUE	FALSE	FALSE	FALSE											4	5	4	3	2	1
	Access to electricity and water	Is there easy access to reliable electricity and current water?	TRUE	FALSE	FALSE	FALSE	FALSE											5	5	4	3	2	1
	Health or safety risks	Are the operations safe and well-managed in terms of health risks?	FALSE	TRUE	FALSE	FALSE	FALSE											4	5	4	3	2	1
	Access to fit-for-purpose feedstock	There is a reliable and stable access to fit-for-purpose feedstock for the operations?	FALSE	TRUE	FALSE	FALSE	FALSE											4	5	4	3	2	1
	Ability to scale the operations	Capacity to grow/scale the equipment and processing? Can be internal or external capacity	FALSE	TRUE	FALSE	FALSE	FALSE											4	5	4	3	2	1
Team	Strong management team	Does the management team have what it takes to successfully lead the project? Is there a good balance between local expertise and experience and global perspectives and networks? Is there local ownership to ensure continuity?	TRUE	FALSE	FALSE	FALSE	FALSE											5	5	4	3	2	1
	Organizational capability	Has the team been properly chosen and trained for the job? Is there employee retention?	TRUE	FALSE	FALSE	FALSE	FALSE											5	5	4	3	2	1
	Organizational credibility	Is the organization respected within the local context?	TRUE	FALSE	FALSE	FALSE	FALSE											5	5	4	3	2	1
	Fruitful partnerships	Does the project have fruitful partnerships with actors in the ecosyterm? E.g business partners, local or international NGOs	TRUE	FALSE	FALSE	FALSE	FALSE											5	5	4	3	2	1
Legal	Legally conscious	Are you creating your project within the national and local regulations and legal requirements? The project has no legal risks?	TRUE	FALSE	FALSE	FALSE	FALSE											5	5	4	3	2	1
	Favorable institutional context	There is no potential for bureaucratic or legal obstacles to block the project?	TRUE	FALSE	FALSE	FALSE	FALSE											5	5	4	3	2	1

## Sheet: Scoring - Guinea
Category	Drivers	Definition	YES ++	Yes +	yes/no +/-	No -	NO --	COMMENTS										Grade per driver	YES ++	Yes +	yes/no +/-	No -	NO --			Project	Top scoring project	Very good project	Good project	Insufficient score	0
Politics	(Inter)national commitment	Is there a strong (inter) national commitment to plastic management?	FALSE	FALSE	FALSE	FALSE	TRUE											1	5	4	3	2	1		Politics	#REF!	1	0.86	0.76	0.52
	Local commitment	Is there local governance commitment to solving the problem? Is this reflected by enforcement of policies? E.g. support of local mayors	FALSE	FALSE	FALSE	FALSE	TRUE											1	5	4	3	2	1		Economics & Market	#REF!	1	0.858824	0.752941	0.611765
	Prohibitive institutional context	Is the project free or not affected by corruption, lobbies, mafia influence? Are there prohibitive conditions, for example an election year?	FALSE	TRUE	FALSE	FALSE	FALSE											4	5	4	3	2	1		Financial sources	#REF!	1	0.742857	0.614286	0.485714
	Support from public sector (land, collection, com' etc, except for funding)	Is government/municipality supporting the project?	TRUE	FALSE	FALSE	FALSE	FALSE											5	5	4	3	2	1		Social	#REF!	1	0.86	0.78	0.66
	Government waste program	The gvt/municipality has no competitive waste management scheme (at best it is complementary)?	TRUE	FALSE	FALSE	FALSE	FALSE											5	5	4	3	2	1		Technology	#REF!	1	0.866667	0.766667	0.533333
Economics & Market	Market traction for final products	Is there a market? Are there buyers for the products made of recycled plastics?	FALSE	TRUE	FALSE	FALSE	FALSE											4	5	4	3	2	1		Operations	#REF!	1	0.906667	0.773333	0.666667
	Supply	Is there access to feedstock at a reasonable cost, no competition etc.?	FALSE	TRUE	FALSE	FALSE	FALSE											4	5	4	3	2	1		Team	#REF!	1	0.92	0.74	0.68
	Competition and alternatives	Is the product competitive compared to alternatives? Considering price, quality, ability to deliver etc.	TRUE	FALSE	FALSE	FALSE	FALSE											5	5	4	3	2	1		Legal	#REF!	1	0.92	0.72	0.6
	Potential for scale-up	The project has growth perspectives (volumes, sales, geographic expansion)?	TRUE	FALSE	FALSE	FALSE	FALSE											5	5	4	3	2	1		Overall	#REF!	1	0.872573	0.738391	0.598374
	Side economic activity	Is there a side activity (franchising, consulting, etc) bringing in additional revenue?	FALSE	FALSE	FALSE	TRUE	FALSE											2	5	4	3	2	1		0	0
	Market stability	Does the business have a stable portfolio of clients and steady income?	FALSE	FALSE	TRUE	FALSE	FALSE											3	5	4	3	2	1		0	#REF!	0	0	0	0
	Sufficient incentives along the value chain	Is each level of the value chain incentivized to participate / function effectively?	FALSE	TRUE	FALSE	FALSE	FALSE											4	5	4	3	2	1		0	#REF!	0	0	0	0
Financial sources	Access to plastic credit funding	Is the project leveraging on plastic offset to help financing the operations?	FALSE	FALSE	FALSE	FALSE	TRUE											1	5	4	3	2	1		0		#REF!	#REF!	#REF!	#REF!
	Corporate support (funding)	Does the project benefit from corporate sponsorships and funding?	FALSE	FALSE	TRUE	FALSE	FALSE											3	5	4	3	2	1		0		#REF!	#REF!	#REF!	#REF!
	Subsidies from public sector	Is the gvt/municipality directly subsidizing the activity?	FALSE	FALSE	FALSE	TRUE	FALSE											2	5	4	3	2	1		0		#REF!	#REF!	#REF!	#REF!
	Grants	Is there any grant from an international alliance or foreign government?	FALSE	TRUE	FALSE	FALSE	FALSE											4	5	4	3	2	1		0		#REF!	#REF!	#REF!	#REF!
	Loans	Are there loans available from (development) banks or international alliance?	FALSE	FALSE	FALSE	TRUE	FALSE											2	5	4	3	2	1		0		#REF!	#REF!	#REF!	#REF!
	Financial ethics	Does the project ethicially consider the source of funding? E.g. funding from chemical / oil and gas companies, pure greenwashing	FALSE	TRUE	FALSE	FALSE	FALSE											4	5	4	3	2	1		0		#REF!	#REF!	#REF!	#REF!
	Self funding	Can the project self-finance with limited external funding? E.g. Low capex with support for initail costs	FALSE	FALSE	FALSE	TRUE	FALSE											2	5	4	3	2	1		0		#REF!	#REF!	#REF!	#REF!
Social	Communication/ awareness raising	Does the project have a strong capacity to communicate/ raise awareness while operating?	FALSE	FALSE	TRUE	FALSE	FALSE											3	5	4	3	2	1		0		#REF!	#REF!	#REF!	#REF!
	Improved treatment of workers and waste pickers	Does the project improve treatment of workers or waste pickers, which could be in terms of wages, social protection, status, cooperatives, health, education etc.	FALSE	TRUE	FALSE	FALSE	FALSE											4	5	4	3	2	1		0		#REF!	#REF!	#REF!	#REF!
	Added value on current waste management	Does the project adds waste management services or functions that are needed in the community?	TRUE	FALSE	FALSE	FALSE	FALSE											5	5	4	3	2	1		0		#REF!	#REF!	#REF!	#REF!
	Involvement of the community in the project	Project designed for and with the local community? Considering the local religion, working culture etc.	FALSE	TRUE	FALSE	FALSE	FALSE											4	5	4	3	2	1		0			0	0	0
	Plastic pollution awareness	Is the population aware of the problem? Adjusting their behavior?	FALSE	FALSE	FALSE	TRUE	FALSE											2	5	4	3	2	1		0
Tech	Fit-for-purpose technology or innovation	Introducing a technology or innovation that increases effectiveness	FALSE	FALSE	TRUE	FALSE	FALSE											3	5	4	3	2	1		0
	Machines built on site	Are the recycling machines built at the local/national level instead of being imported?	FALSE	FALSE	TRUE	FALSE	FALSE											3	5	4	3	2	1
	Product innovation or design	Is there a unique innovation regarding the final products, considering the local and regional context?	FALSE	TRUE	FALSE	FALSE	FALSE											4	5	4	3	2	1
Operations	Local technical capacity	Is there capacity to maintain and adapt recycling machines or equipment for their own purposes with limited resources? Are there in-house engineers or local technical partners?	FALSE	FALSE	TRUE	FALSE	FALSE											3	5	4	3	2	1
	Transport infrastructure	Are there existing functioning transport systems that connect operations? Such as roads, shipping routes etc.. access to gasoline	FALSE	TRUE	FALSE	FALSE	FALSE											4	5	4	3	2	1
	Access to energy (e.g. electricity) and water	Is there easy access to reliable electricity and current water?	FALSE	TRUE	FALSE	FALSE	FALSE											4	5	4	3	2	1
	Health or safety risks	Are the operations safe and well-managed in terms of health risks?	FALSE	FALSE	TRUE	FALSE	FALSE											3	5	4	3	2	1
	Access to fit-for-purpose feedstock	There is a reliable and stable access to fit-for-purpose feedstock for the operations?	TRUE	FALSE	FALSE	FALSE	FALSE											5	5	4	3	2	1
	Ability to scale the operations	Capacity to grow/scale the equipment and processing? Can be internal or external capacity	FALSE	TRUE	FALSE	FALSE	FALSE											4	5	4	3	2	1
Team	Strong management team	Does the management team have what it takes to successfully lead the project? Is there a good balance between local expertise and experience and global perspectives and networks? Is there local ownership to ensure continuity?	FALSE	TRUE	FALSE	FALSE	FALSE											4	5	4	3	2	1
	Organizational capability	Has the team been properly chosen and trained for the job? Is there employee retention?	TRUE	FALSE	FALSE	FALSE	FALSE											5	5	4	3	2	1
	Organizational credibility	Is the organization respected within the local context?	FALSE	TRUE	FALSE	FALSE	FALSE											4	5	4	3	2	1
	Fruitful partnerships	Does the project have fruitful partnerships with actors in the ecosyterm? E.g business partners, local or international NGOs	TRUE	FALSE	FALSE	FALSE	FALSE											5	5	4	3	2	1
Legal	Legally conscious	Are you creating your project within the national and local regulations and legal requirements? The project has no legal risks?	FALSE	TRUE	FALSE	FALSE	FALSE											4	5	4	3	2	1
	Favorable institutional context	There is no potential for bureaucratic or legal obstacles to block the project?	TRUE	FALSE	FALSE	FALSE	FALSE											5	5	4	3	2	1

## Sheet: Scoring - Ivory Coast
Category	Drivers	Definition	YES ++	Yes +	yes/no +/-	No -	NO --	COMMENTS										Grade per driver	YES ++	Yes +	yes/no +/-	No -	NO --			Project	Top scoring project	Very good project	Good project	Insufficient score
Politics	(Inter)national commitment	Is there a strong (inter) national commitment to plastic management?	FALSE	FALSE	TRUE	FALSE	FALSE											3	5	4	3	2	1		Politics	#REF!	1	0.86	0.76	0.52
	Local commitment	Is there local governance commitment to solving the problem? Is this reflected by enforcement of policies? E.g. support of local mayors	FALSE	FALSE	FALSE	TRUE	FALSE											2	5	4	3	2	1		Economics & Market	#REF!	1	0.858824	0.752941	0.611765
	Prohibitive institutional context	Is the project free or not affected by corruption, lobbies, mafia influence? Are there prohibitive conditions, for example an election year?	FALSE	TRUE	FALSE	FALSE	FALSE											4	5	4	3	2	1		Financial sources	#REF!	1	0.742857	0.614286	0.485714
	Support from public sector (land, collection, com' etc, except for funding)	Is government/municipality supporting the project?	FALSE	FALSE	FALSE	TRUE	FALSE											2	5	4	3	2	1		Social	#REF!	1	0.86	0.78	0.66
	Government waste program	The gvt/municipality has no competitive waste management scheme (at best it is complementary)?	FALSE	TRUE	FALSE	FALSE	FALSE											4	5	4	3	2	1		Technology	#REF!	1	0.866667	0.766667	0.533333
Economics & Market	Market traction for final products	Is there a market? Are there buyers for the products made of recycled plastics?	FALSE	TRUE	FALSE	FALSE	FALSE											4	5	4	3	2	1		Operations	#REF!	1	0.906667	0.773333	0.666667
	Supply	Is there access to feedstock at a reasonable cost, no competition etc.?	FALSE	TRUE	FALSE	FALSE	FALSE											4	5	4	3	2	1		Team	#REF!	1	0.92	0.74	0.68
	Competition and alternatives	Is the product competitive compared to alternatives? Considering price, quality, ability to deliver etc.	FALSE	TRUE	FALSE	FALSE	FALSE											4	5	4	3	2	1		Legal	#REF!	1	0.92	0.72	0.6
	Potential for scale-up	The project has growth perspectives (volumes, sales, geographic expansion)?	FALSE	TRUE	FALSE	FALSE	FALSE											4	5	4	3	2	1		Overall	#REF!	1	0.872573	0.738391	0.598374
	Side economic activity	Is there a side activity (franchising, consulting, etc) bringing in additional revenue?	FALSE	FALSE	TRUE	FALSE	FALSE											3	5	4	3	2	1		0
	Market stability	Does the business have a stable portfolio of clients and steady income?	FALSE	TRUE	FALSE	FALSE	FALSE											4	5	4	3	2	1		0	0	0	0	0	0
	Sufficient incentives along the value chain	Is each level of the value chain incentivized to participate / function effectively?	FALSE	TRUE	FALSE	FALSE	FALSE											4	5	4	3	2	1			0	0	0	0	0
Financial sources	Access to plastic credit funding	Is the project leveraging on plastic offset to help financing the operations?	FALSE	FALSE	FALSE	FALSE	TRUE											1	5	4	3	2	1			0	#REF!	#REF!	#REF!	#REF!
	Corporate support (funding)	Does the project benefit from corporate sponsorships and funding?	FALSE	FALSE	FALSE	FALSE	TRUE											1	5	4	3	2	1
	Subsidies from public sector	Is the gvt/municipality directly subsidizing the activity?	FALSE	FALSE	FALSE	FALSE	TRUE											1	5	4	3	2	1
	Grants	Is there any grant from an international alliance or foreign government?	FALSE	FALSE	FALSE	TRUE	FALSE											2	5	4	3	2	1
	Loans	Are there loans available from (development) banks or international alliance?	FALSE	FALSE	FALSE	FALSE	TRUE											1	5	4	3	2	1
	Financial ethics	Does the project ethicially consider the source of funding? E.g. funding from chemical / oil and gas companies, pure greenwashing	FALSE	TRUE	FALSE	FALSE	FALSE											4	5	4	3	2	1			Technology
	Self funding	Can the project self-finance with limited external funding? E.g. Low capex with support for initail costs	FALSE	FALSE	TRUE	FALSE	FALSE											3	5	4	3	2	1			Operations
Social	Communication/ awareness raising	Does the project have a strong capacity to communicate/ raise awareness while operating?	FALSE	TRUE	FALSE	FALSE	FALSE											4	5	4	3	2	1			Team
	Improved treatment of workers and waste pickers	Does the project improve treatment of workers or waste pickers, which could be in terms of wages, social protection, status, cooperatives, health, education etc.	FALSE	TRUE	FALSE	FALSE	FALSE											4	5	4	3	2	1			Legal
	Added value on current waste management	Does the project adds waste management services or functions that are needed in the community?	FALSE	TRUE	FALSE	FALSE	FALSE											4	5	4	3	2	1
	Involvement of the community in the project	Project designed for and with the local community? Considering the local religion, working culture etc.	FALSE	TRUE	FALSE	FALSE	FALSE											4	5	4	3	2	1
	Plastic pollution awareness	Is the population aware of the problem? Adjusting their behavior?	FALSE	FALSE	TRUE	FALSE	FALSE											3	5	4	3	2	1
Tech	Fit-for-purpose technology or innovation	Introducing a technology or innovation that increases effectiveness	FALSE	FALSE	FALSE	TRUE	FALSE											2	5	4	3	2	1
	Machines built on site	Are the recycling machines built at the local/national level instead of being imported?	FALSE	TRUE	FALSE	FALSE	FALSE											4	5	4	3	2	1
	Product innovation or design	Is there a unique innovation regarding the final products, considering the local and regional context?	FALSE	TRUE	FALSE	FALSE	FALSE											4	5	4	3	2	1
Operations	Local technical capacity	Is there capacity to maintain and adapt recycling machines or equipment for their own purposes with limited resources? Are there in-house engineers or local technical partners?	FALSE	FALSE	TRUE	FALSE	FALSE											3	5	4	3	2	1
	Transport infrastructure	Are there existing functioning transport systems that connect operations? Such as roads, shipping routes etc.. access to gasoline	FALSE	TRUE	FALSE	FALSE	FALSE											4	5	4	3	2	1
	Access to electricity and water	Is there easy access to reliable electricity and current water?	FALSE	TRUE	FALSE	FALSE	FALSE											4	5	4	3	2	1
	Health or safety risks	Are the operations safe and well-managed in terms of health risks?	FALSE	FALSE	TRUE	FALSE	FALSE											3	5	4	3	2	1
	Access to fit-for-purpose feedstock	There is a reliable and stable access to fit-for-purpose feedstock for the operations?	FALSE	TRUE	FALSE	FALSE	FALSE											4	5	4	3	2	1
	Ability to scale the operations	Capacity to grow/scale the equipment and processing? Can be internal or external capacity	TRUE	FALSE	FALSE	FALSE	FALSE											5	5	4	3	2	1
Team	Strong management team	Does the management team have what it takes to successfully lead the project? Is there a good balance between local expertise and experience and global perspectives and networks? Is there local ownership to ensure continuity?	FALSE	TRUE	FALSE	FALSE	FALSE											4	5	4	3	2	1
	Organizational capability	Has the team been properly chosen and trained for the job? Is there employee retention?	FALSE	TRUE	FALSE	FALSE	FALSE											4	5	4	3	2	1
	Organizational credibility	Is the organization respected within the local context?	FALSE	FALSE	TRUE	FALSE	FALSE											3	5	4	3	2	1
	Fruitful partnerships	Does the project have fruitful partnerships with actors in the ecosyterm? E.g business partners, local or international NGOs	FALSE	TRUE	FALSE	FALSE	FALSE											4	5	4	3	2	1
Legal	Legally conscious	Are you creating your project within the national and local regulations and legal requirements? The project has no legal risks?	FALSE	FALSE	TRUE	FALSE	FALSE											3	5	4	3	2	1
	Favorable institutional context	There is no potential for bureaucratic or legal obstacles to block the project?	FALSE	FALSE	FALSE	TRUE	FALSE											2	5	4	3	2	1

## Sheet: Reference - Top Score
Category	Drivers	Definition	YES ++	Yes +	yes/no +/-	No -	NO --	COMMENTS										Grade per driver	YES ++	Yes +	yes/no +/-	No -	NO --
Politics	(Inter)national commitment	Is there a strong (inter) national commitment to plastic management?	TRUE	FALSE	FALSE	FALSE	FALSE											5	5	4	3	2	1
	Local commitment	Is there local governance commitment to solving the problem? Is this reflected by enforcement of policies? E.g. support of local mayors	TRUE	FALSE	FALSE	FALSE	FALSE											5	5	4	3	2	1
	Prohibitive institutional context	Is the project free or not affected by corruption, lobbies, mafia influence? Are there prohibitive conditions, for example an election year?	TRUE	FALSE	FALSE	FALSE	FALSE											5	5	4	3	2	1
	Support from public sector (land, collection, com' etc, except for funding)	Is government/municipality supporting the project?	TRUE	FALSE	FALSE	FALSE	FALSE											5	5	4	3	2	1
	Government waste program	The gvt/municipality has no competitive waste management scheme (at best it is complementary)?	TRUE	FALSE	FALSE	FALSE	FALSE											5	5	4	3	2	1
Economics & Market	Market traction for final products	Is there a market? Are there buyers for the products made of recycled plastics?	TRUE	FALSE	FALSE	FALSE	FALSE											5	5	4	3	2	1
	Supply	Is there access to feedstock at a reasonable cost, no competition etc.?	TRUE	FALSE	FALSE	FALSE	FALSE											5	5	4	3	2	1
	Competition and alternatives	Is the product competitive compared to alternatives? Considering price, quality, ability to deliver etc.	TRUE	FALSE	FALSE	FALSE	FALSE											5	5	4	3	2	1
	Potential for scale-up	The project has growth perspectives (volumes, sales, geographic expansion)?	TRUE	FALSE	FALSE	FALSE	FALSE											5	5	4	3	2	1
	Side economic activity	Is there a side activity (franchising, consulting, etc) bringing in additional revenue?	TRUE	FALSE	FALSE	FALSE	FALSE											5	5	4	3	2	1
	Market stability	Does the business have a stable portfolio of clients and steady income?	TRUE	FALSE	FALSE	FALSE	FALSE											5	5	4	3	2	1
	Sufficient incentives along the value chain	Is each level of the value chain incentivized to participate / function effectively?	TRUE	FALSE	FALSE	FALSE	FALSE											5	5	4	3	2	1
Financial sources	Access to plastic credit funding	Is the project leveraging on plastic offset to help financing the operations?	TRUE	FALSE	FALSE	FALSE	FALSE											5	5	4	3	2	1
	Corporate support (funding)	Does the project benefit from corporate sponsorships and funding?	TRUE	FALSE	FALSE	FALSE	FALSE											5	5	4	3	2	1
	Subsidies from public sector	Is the gvt/municipality directly subsidizing the activity?	TRUE	FALSE	FALSE	FALSE	FALSE											5	5	4	3	2	1
	Grants	Is there any grant from an international alliance or foreign government?	TRUE	FALSE	FALSE	FALSE	FALSE											5	5	4	3	2	1
	Loans	Are there loans available from (development) banks or international alliance?	TRUE	FALSE	FALSE	FALSE	FALSE											5	5	4	3	2	1
	Financial ethics	Does the project ethicially consider the source of funding? E.g. funding from chemical / oil and gas companies, pure greenwashing	TRUE	FALSE	FALSE	FALSE	FALSE											5	5	4	3	2	1
	Self funding	Can the project self-finance with limited external funding? E.g. Low capex with support for initail costs	TRUE	FALSE	FALSE	FALSE	FALSE											5	5	4	3	2	1
Social	Communication/ awareness raising	Does the project have a strong capacity to communicate/ raise awareness while operating?	TRUE	FALSE	FALSE	FALSE	FALSE											5	5	4	3	2	1
	Improved treatment of workers and waste pickers	Does the project improve treatment of workers or waste pickers, which could be in terms of wages, social protection, status, cooperatives, health, education etc.	TRUE	FALSE	FALSE	FALSE	FALSE											5	5	4	3	2	1
	Added value on current waste management	Does the project adds waste management services or functions that are needed in the community?	TRUE	FALSE	FALSE	FALSE	FALSE											5	5	4	3	2	1
	Involvement of the community in the project	Project designed for and with the local community? Considering the local religion, working culture etc.	TRUE	FALSE	FALSE	FALSE	FALSE											5	5	4	3	2	1
	Plastic pollution awareness	Is the population aware of the problem? Adjusting their behavior?	TRUE	FALSE	FALSE	FALSE	FALSE											5	5	4	3	2	1
Tech	Fit-for-purpose technology or innovation	Introducing a technology or innovation that increases effectiveness	TRUE	FALSE	FALSE	FALSE	FALSE											5	5	4	3	2	1
	Machines built on site	Are the recycling machines built at the local/national level instead of being imported?	TRUE	FALSE	FALSE	FALSE	FALSE											5	5	4	3	2	1
	Product innovation or design	Is there a unique innovation regarding the final products, considering the local and regional context?	TRUE	FALSE	FALSE	FALSE	FALSE											5	5	4	3	2	1
Operations	Local technical capacity	Is there capacity to maintain and adapt recycling machines or equipment for their own purposes with limited resources? Are there in-house engineers or local technical partners?	TRUE	FALSE	FALSE	FALSE	FALSE											5	5	4	3	2	1
	Transport infrastructure	Are there existing functioning transport systems that connect operations? Such as roads, shipping routes etc.. access to gasoline	TRUE	FALSE	FALSE	FALSE	FALSE											5	5	4	3	2	1
	Access to electricity and water	Is there easy access to reliable electricity and current water?	TRUE	FALSE	FALSE	FALSE	FALSE											5	5	4	3	2	1
	Health or safety risks	Are the operations safe and well-managed in terms of health risks?	TRUE	FALSE	FALSE	FALSE	FALSE											5	5	4	3	2	1
	Access to fit-for-purpose feedstock	There is a reliable and stable access to fit-for-purpose feedstock for the operations?	TRUE	FALSE	FALSE	FALSE	FALSE											5	5	4	3	2	1
	Ability to scale the operations	Capacity to grow/scale the equipment and processing? Can be internal or external capacity	TRUE	FALSE	FALSE	FALSE	FALSE											5	5	4	3	2	1
Team	Strong management team	Does the management team have what it takes to successfully lead the project? Is there a good balance between local expertise and experience and global perspectives and networks? Is there local ownership to ensure continuity?	TRUE	FALSE	FALSE	FALSE	FALSE											5	5	4	3	2	1
	Organizational capability	Has the team been properly chosen and trained for the job? Is there employee retention?	TRUE	FALSE	FALSE	FALSE	FALSE											5	5	4	3	2	1
	Organizational credibility	Is the organization respected within the local context?	TRUE	FALSE	FALSE	FALSE	FALSE											5	5	4	3	2	1
	Fruitful partnerships	Does the project have fruitful partnerships with actors in the ecosyterm? E.g business partners, local or international NGOs	TRUE	FALSE	FALSE	FALSE	FALSE											5	5	4	3	2	1
Legal	Legally conscious	Are you creating your project within the national and local regulations and legal requirements? The project has no legal risks?	TRUE	FALSE	FALSE	FALSE	FALSE											5	5	4	3	2	1
	Favorable institutional context	There is no potential for bureaucratic or legal obstacles to block the project?	TRUE	FALSE	FALSE	FALSE	FALSE											5	5	4	3	2	1

## Sheet: Reference - Very Good Score
Category	Drivers	Definition	YES ++	Yes +	yes/no +/-	No -	NO --	COMMENTS										Grade per driver	YES ++	Yes +	yes/no +/-	No -	NO --
Politics	(Inter)national commitment	Is there a strong (inter) national commitment to plastic management?	FALSE	TRUE	FALSE	FALSE	FALSE											4	5	4	3	2	1
	Local commitment	Is there local governance commitment to solving the problem? Is this reflected by enforcement of policies? E.g. support of local mayors	FALSE	TRUE	FALSE	FALSE	FALSE											4	5	4	3	2	1
	Prohibitive institutional context	Is the project free or not affected by corruption, lobbies, mafia influence? Are there prohibitive conditions, for example an election year?	TRUE	FALSE	FALSE	FALSE	FALSE											5	5	4	3	2	1
	Support from public sector (land, collection, com' etc, except for funding)	Is government/municipality supporting the project?	FALSE	TRUE	FALSE	FALSE	FALSE											4	5	4	3	2	1
	Government waste program	The gvt/municipality has no competitive waste management scheme (at best it is complementary)?	FALSE	TRUE	FALSE	FALSE	FALSE											4	5	4	3	2	1
Economics & Market	Market traction for final products	Is there a market? Are there buyers for the products made of recycled plastics?	TRUE	FALSE	FALSE	FALSE	FALSE											5	5	4	3	2	1
	Supply	Is there access to feedstock at a reasonable cost, no competition etc.?	FALSE	TRUE	FALSE	FALSE	FALSE											4	5	4	3	2	1
	Competition and alternatives	Is the product competitive compared to alternatives? Considering price, quality, ability to deliver etc.	TRUE	FALSE	FALSE	FALSE	FALSE											5	5	4	3	2	1
	Potential for scale-up	The project has growth perspectives (volumes, sales, geographic expansion)?	FALSE	TRUE	FALSE	FALSE	FALSE											4	5	4	3	2	1
	Side economic activity	Is there a side activity (franchising, consulting, etc) bringing in additional revenue?	FALSE	FALSE	TRUE	FALSE	FALSE											3	5	4	3	2	1
	Market stability	Does the business have a stable portfolio of clients and steady income?	TRUE	FALSE	FALSE	FALSE	FALSE											5	5	4	3	2	1
	Sufficient incentives along the value chain	Is each level of the value chain incentivized to participate / function effectively?	FALSE	TRUE	FALSE	FALSE	FALSE											4	5	4	3	2	1
Financial sources	Access to plastic credit funding	Is the project leveraging on plastic offset to help financing the operations?	FALSE	FALSE	TRUE	FALSE	FALSE											3	5	4	3	2	1
	Corporate support (funding)	Does the project benefit from corporate sponsorships and funding?	FALSE	TRUE	FALSE	FALSE	FALSE											4	5	4	3	2	1
	Subsidies from public sector	Is the gvt/municipality directly subsidizing the activity?	FALSE	FALSE	TRUE	FALSE	FALSE											3	5	4	3	2	1
	Grants	Is there any grant from an international alliance or foreign government?	TRUE	FALSE	FALSE	FALSE	FALSE											5	5	4	3	2	1
	Loans	Are there loans available from (development) banks or international alliance?	FALSE	TRUE	FALSE	FALSE	FALSE											4	5	4	3	2	1
	Financial ethics	Does the project ethicially consider the source of funding? E.g. funding from chemical / oil and gas companies, pure greenwashing	TRUE	FALSE	FALSE	FALSE	FALSE											5	5	4	3	2	1
	Self funding	Can the project self-finance with limited external funding? E.g. Low capex with support for initail costs	FALSE	FALSE	TRUE	FALSE	FALSE											3	5	4	3	2	1
Social	Communication/ awareness raising	Does the project have a strong capacity to communicate/ raise awareness while operating?	FALSE	TRUE	FALSE	FALSE	FALSE											4	5	4	3	2	1
	Improved treatment of workers and waste pickers	Does the project improve treatment of workers or waste pickers, which could be in terms of wages, social protection, status, cooperatives, health, education etc.	TRUE	FALSE	FALSE	FALSE	FALSE											5	5	4	3	2	1
	Added value on current waste management	Does the project adds waste management services or functions that are needed in the community?	TRUE	FALSE	FALSE	FALSE	FALSE											5	5	4	3	2	1
	Involvement of the community in the project	Project designed for and with the local community? Considering the local religion, working culture etc.	FALSE	TRUE	FALSE	FALSE	FALSE											4	5	4	3	2	1
	Plastic pollution awareness	Is the population aware of the problem? Adjusting their behavior?	FALSE	FALSE	TRUE	FALSE	FALSE											3	5	4	3	2	1
Tech	Fit-for-purpose technology or innovation	Introducing a technology or innovation that increases effectiveness	TRUE	FALSE	FALSE	FALSE	FALSE											5	5	4	3	2	1
	Machines built on site	Are the recycling machines built at the local/national level instead of being imported?	FALSE	FALSE	TRUE	FALSE	FALSE											3	5	4	3	2	1
	Product innovation or design	Is there a unique innovation regarding the final products, considering the local and regional context?	FALSE	TRUE	FALSE	FALSE	FALSE											4	5	4	3	2	1
Operations	Local technical capacity	Is there capacity to maintain and adapt recycling machines or equipment for their own purposes with limited resources? Are there in-house engineers or local technical partners?	TRUE	FALSE	FALSE	FALSE	FALSE											5	5	4	3	2	1
	Transport infrastructure	Are there existing functioning transport systems that connect operations? Such as roads, shipping routes etc.. access to gasoline	FALSE	TRUE	FALSE	FALSE	FALSE											4	5	4	3	2	1
	Access to electricity and water	Is there easy access to reliable electricity and current water?	TRUE	FALSE	FALSE	FALSE	FALSE											5	5	4	3	2	1
	Health or safety risks	Are the operations safe and well-managed in terms of health risks?	FALSE	TRUE	FALSE	FALSE	FALSE											4	5	4	3	2	1
	Access to fit-for-purpose feedstock	There is a reliable and stable access to fit-for-purpose feedstock for the operations?	TRUE	FALSE	FALSE	FALSE	FALSE											5	5	4	3	2	1
	Ability to scale the operations	Capacity to grow/scale the equipment and processing? Can be internal or external capacity	FALSE	TRUE	FALSE	FALSE	FALSE											4	5	4	3	2	1
Team	Strong management team	Does the management team have what it takes to successfully lead the project? Is there a good balance between local expertise and experience and global perspectives and networks? Is there local ownership to ensure continuity?	TRUE	FALSE	FALSE	FALSE	FALSE											5	5	4	3	2	1
	Organizational capability	Has the team been properly chosen and trained for the job? Is there employee retention?	FALSE	TRUE	FALSE	FALSE	FALSE											4	5	4	3	2	1
	Organizational credibility	Is the organization respected within the local context?	FALSE	TRUE	FALSE	FALSE	FALSE											4	5	4	3	2	1
	Fruitful partnerships	Does the project have fruitful partnerships with actors in the ecosyterm? E.g business partners, local or international NGOs	TRUE	FALSE	FALSE	FALSE	FALSE											5	5	4	3	2	1
Legal	Legally conscious	Are you creating your project within the national and local regulations and legal requirements? The project has no legal risks?	TRUE	FALSE	FALSE	FALSE	FALSE											5	5	4	3	2	1
	Favorable institutional context	There is no potential for bureaucratic or legal obstacles to block the project?	FALSE	TRUE	FALSE	FALSE	FALSE											4	5	4	3	2	1

[truncated: 2 more sheets: Reference - Good Score, Reference - Insufficient score]
