# Supplementary material for: Plastic Venture Builder (PVB): An empirically derived assessment tool to support plastic waste management ventures in low- and middle-income countries
Source: Waste Manag Res. 2023 Jun 30;42(3):232–43. doi: 10.1177/0734242X231180648 (PMC10905985; doi:10.1177/0734242X231180648)
Supplement: sj-xlsx-2-wmr-10.1177_0734242X231180648 – Supplemental material for Plastic Venture Builder (PVB): An empirically derived assessment tool to support plastic waste management ventures in low- and middle-income countries [file sj-xlsx-2-wmr-10.1177_0734242X231180648.xlsx]

## Sheet: Instructions
	Task	Explanation	Steps
	1. Score your project	This step involves evaluating a project, which can be established or in development, along a range of criteria. The criteria are all posed as a question in which YES is always the preferred or positive response.	1. The "Scoring - New Project" sheet is the only tab you will need to modify. The calculations will be done automatically. 2. Score each criteria from YES to NO - select only one score per criteria 3. Add any comments or questions to the last column 4. You can duplicate the scoring sheet if you wish to score more than one project (either by adding a column in the calculations, results, normalized…
	2. Visualize the results	After answering the questions by ticking the boxes in the previous step, you can visualize the results through the calculation process.	The most relevant results are in the "Normalized Results" tab where you can check the score per category as well as check the spider diagram to compare to references. You can also check the Results (non-normalized - 0 to 5) The other tabs are used for intermediary calculation.
	Tabs details for indetermediary calculations (pre-populated)
	Weighting	Weighting is a process of attaching value or importance to the different criteria. Not all criteria are equally important for different decision making contexts, and this step allows for these differences.	OPTIONAL - Weights have been pre-populated. However if you would like to create a different weighting schema, this is the process. 1. In the Weighting tab, fill in the yellow POINTS column for each category. In this step, consider how important each aggregate category is compared to the others. 2. Confirm that the sum of your points is equal to 100 in the final row. 3. Now, fill in the yellow POI…
	Calculations	This tab is used to multiply the scores and weights together and make necessary calculations.	1. For each new project multiply the first value in the Scoring tab in Column S with the first value in the Weighting tab in Column S 2. Drag the formula down and Excel will copy the formula for each criteria 3. In the Results tab, drag the formula from the first Project to the right for each criteria to copy the formula for summing scores 4. Update the charts to add the new project data and comp…
	Results	In the results section, you can see how each project scores compared to the others, but also against a set of three hypothetical reference projects.	1. The stacked bar charts show the final scores of each project made up of the different categories. This can be used to easily demonstrate which projects score higher than others and what they are comprised of. 2. The radar diagrams can be used to compare how each category scores compared to the reference projects. 3. The results do not demonstrate which project is the best or most likely to suc…
	Normalized results	In the results section, you can see how each project scores compared to the others, but also against a set of three hypothetical reference projects.	1. The stacked bar charts show the final scores of each project made up of the different categories. This can be used to easily demonstrate which projects score higher than others and what they are comprised of. 2. The radar diagrams can be used to compare how each category scores compared to the reference projects. 3. The results do not demonstrate which project is the best or most likely to suc…
	Disclaimer Please cite this model as PVB Tool (Grassin & Dijkstra, 2023) Hanna Dijkstra & Jean-Baptise Grassin 2023

## Sheet: Scoring - New Project
Category	Drivers	Definition	YES ++	Yes +	yes/no +/-	No -	NO --	COMMENTS										Grade per driver	YES ++	Yes +	yes/no +/-	No -	NO --
Politics	(Inter)national commitment	Is there a strong (inter) national commitment to plastic management?																0	5	4	3	2	1		Politics	0
	Local commitment	Is there local governance commitment to solving the problem? Is this reflected by enforcement of policies? E.g. support of local mayors																0	5	4	3	2	1		Economics & Market	0
	Prohibitive institutional context	Is the project free / not affected by corruption, lobbies, mafia influence? Is the project free from prohibitive conditions, for example an election year?																0	5	4	3	2	1		Financial sources	0
	Support from public sector (land, collection, com' etc, except for funding)	Is the government/municipality supporting the project?																0	5	4	3	2	1		Social	0
	Government waste program	The government/municipality has no competitive waste management scheme (at best it is complementary)?																0	5	4	3	2	1		Technology	0
Economics & Market	Market traction for final products	Is there a market? Are there (sufficient) buyers for your product(s) made of recycled plastics?																0	5	4	3	2	1		Operations	0
	Supply	Is there sufficient access to feedstock at a reasonable cost, no competition etc.?																0	5	4	3	2	1		Team	0
	Competition and alternatives	Is the product competitive compared to alternatives? Considering price, quality, ability to deliver etc.																0	5	4	3	2	1		Legal	0
	Potential for scale-up	The project has growth perspectives (volumes, sales, geographic expansion)?																0	5	4	3	2	1		Sum	0
	Side economic activity	Is there a side activity (franchising, consulting, etc) bringing in additional revenue?																0	5	4	3	2	1
	Market stability	Does the business have a stable portfolio of clients and steady income?																0	5	4	3	2	1
	Sufficient incentives along the value chain	Is each level of the value chain incentivized to participate / function effectively?																0	5	4	3	2	1
Financial sources	Access to plastic credit funding	Is the project leveraging plastic offset to help financing the operations?																0	5	4	3	2	1
	Corporate support (funding)	Does the project benefit from corporate sponsorships and funding?																0	5	4	3	2	1
	Subsidies from public sector	Is the government/municipality directly subsidizing the activity?																0	5	4	3	2	1
	Grants	Does the project benefit from any grant from individuals, incubators, international alliance or foreign government? (e.g. crowdfunding, startup prize, call for proposal etc)																0	5	4	3	2	1
	Loans	Are there loans available from (development) banks or international alliance?																0	5	4	3	2	1
	Financial ethics	Does the project ethically consider the source of funding? E.g. funding from chemical / oil and gas companies, pure greenwashing																0	5	4	3	2	1
	Self funding	Can the project self-finance with limited external funding? E.g. Low capex with support for initial costs																0	5	4	3	2	1
Social	Communication/ awareness raising	Does the project have a strong capacity to communicate/ raise awareness while operating?																0	5	4	3	2	1
	Improved treatment of workers and waste pickers	Does the project improve treatment of workers or waste pickers, which could be in terms of wages, social protection, status, cooperatives, health, education etc.																0	5	4	3	2	1
	Added value on current waste management	Does the project adds waste management services or functions that are needed in the community?																0	5	4	3	2	1
	Involvement of the community in the project	Project designed for and with the local community? Considering the local religion, working culture etc.																0	5	4	3	2	1
	Plastic pollution awareness	Is the population aware of the problem? Adjusting their behavior?																0	5	4	3	2	1
Tech	Fit-for-purpose technology or innovation	Is the project introducing a technology or innovation that increases effectiveness?																0	5	4	3	2	1
	Machines built on site	Are the recycling machines built at the local/national level instead of being imported?																0	5	4	3	2	1
	Product innovation or design	Is there a unique innovation regarding the final products, considering the local and regional context?																0	5	4	3	2	1
Operations	Local technical capacity	Does the project have the capacity to maintain and adapt recycling machines or equipment for its own purposes with limited resources? Are there in-house engineers or local technical partners?																0	5	4	3	2	1
	Transport infrastructure	Are there existing functioning transport systems that connect operations? Such as roads, shipping routes etc.. access to gasoline																0	5	4	3	2	1
	Access to energy/electricity and water	Is there easy access to reliable energy/electricity and current water?																0	5	4	3	2	1
	Health or safety risks	Are the operations safe and well-managed in terms of health risks?																0	5	4	3	2	1
	Access to fit-for-purpose feedstock	Is there a reliable and stable access to fit-for-purpose feedstock for the operations?																0	5	4	3	2	1
	Ability to scale the operations	Does the project have the capacity to grow/scale the equipment and processing? (It can be internal or external capacity)																0	5	4	3	2	1
Team	Strong management team	Does the management team have what it takes to successfully lead the project? Is there a good balance between local expertise and experience and global perspectives and networks? Is there a full local ownership to ensure continuity?																0	5	4	3	2	1
	Organizational capability	Has the team been properly chosen and trained for the job? Is there employee retention?																0	5	4	3	2	1
	Organizational credibility	Is the organization respected within the local context?																0	5	4	3	2	1
	Fruitful partnerships	Does the project have fruitful partnerships with other stakeholders in the ecosystem? E.g business partners, local or international NGOs																0	5	4	3	2	1
Legal	Legally conscious	Is the project set up within the national and local regulations and legal requirements? The project has no legal risks?																0	5	4	3	2	1
	Favorable institutional context	Is there no potential for bureaucratic or legal obstacles to block the project?																0	5	4	3	2	1

## Sheet: Weighting
																			Normalized weights
											Original Weights based							(Inter)national commitment	0.01
Criteria	POINTS	%	Sub-criteria	POINTS	%	Normalized weights			Percentage weights		POINTS	%	Normalized weights					Local commitment	0.01
Politics	10	0.1	(Inter)national commitment	10	0.1	0.01	1		0.01		10	0.1	0.01					Prohibitive institutional context	0.03
			Local commitment	10	0.1	0.01	1		0.01		10	0.1	0.01					Support from public sector	0.02
			Prohibitive institutional context	30	0.3	0.03	3		0.03		30	0.3	0.03					Government waste program	0.03
			Support from public sector	20	0.2	0.02	2		0.02		20	0.2	0.02					Market traction for final products	0.0211765
			Government waste program	30	0.3	0.03	3		0.03		30	0.3	0.03					Supply	0.0141176
			sum	100	1	0.1	10	2	0.1	0.111554	100	1	0.1					Competition and alternatives	0.0141176
Economics & Market	12	0.12	Market traction for final products	17.6471	0.176471	0.0211765	3		0.0211765		17.6	0.176	0.02112					Potential for scale-up	0.0211765
			Supply	11.7647	0.117647	0.0141176	2		0.0141176		11.8	0.118	0.01416					Side economic activity	0.0141176
			Competition and alternatives	11.7647	0.117647	0.0141176	2		0.0141176		11.8	0.118	0.01416					Market stability	0.0141176
			Potential for scale-up	17.6471	0.176471	0.0211765	3		0.0211765		17.6	0.176	0.02112					Sufficient incentives along the value chain	0.0211765
			Side economic activity	11.7647	0.117647	0.0141176	2		0.0141176		11.8	0.118	0.01416					Access to plastic credit funding	0.0157143
			Market stability	11.7647	0.117647	0.0141176	2		0.0141176		11.8	0.118	0.01416					Corporate support (funding)	0.0157143
			Sufficient incentives along the value chain	17.6471	0.176471	0.0211765	3		0.0211765		17.6	0.176	0.02112					Subsidies from public sector	0.0157143
			sum	100	1	0.12	17	2.42857	0.12	0.135458	100	1	0.12					Grants	0.0157143
Financial sources	11	0.11	Access to plastic credit funding	14.2857	0.142857	0.0157143	2		0.0157143		14	0.14	0.0154					Loans	0.0157143
			Corporate support (funding)	14.2857	0.142857	0.0157143	2		0.0157143		14	0.14	0.0154					Financial ethics	0.00785714
			Subsidies from public sector	14.2857	0.142857	0.0157143	2		0.0157143		14	0.14	0.0154					Self funding	0.0235714
			Grants	14.2857	0.142857	0.0157143	2		0.0157143		14	0.14	0.0154					Communication/ awareness raising	0.018
			Loans	14.2857	0.142857	0.0157143	2		0.0157143		15	0.15	0.0165					Ethical treatment of waste pickers and workers	0.018
			Financial ethics	7.14286	0.0714286	0.00785714	1		0.00785714		14	0.14	0.0154					Added value on current waste management	0.018
			Self funding	21.4286	0.214286	0.0235714	3		0.0235714		15	0.15	0.0165					Involvement of the community in the project	0.027
			sum	100	1	0.11	14	2	0.11	0.111554	100	1	0.11					Plastic pollution awareness	0.009
Social	9	0.09	Communication/ awareness raising	20	0.2	0.018	2		0.018		20	0.2	0.018					Fit-for-purpose technology or innovation	0.07
			Improved treatment of workers and waste pickers	20	0.2	0.018	2		0.018		20	0.2	0.018					Machines built on site	0.0233333
			Added value on current waste management	20	0.2	0.018	2		0.018		20	0.2	0.018					Product innovation or design	0.0466667
			Involvement of the community in the project	30	0.3	0.027	3		0.027		20	0.2	0.018					Local technical capacity	0.026
			Plastic pollution awareness	10	0.1	0.009	1		0.009		20	0.2	0.018					Transport infrastructure	0.0173333
			sum	100	1	0.09	10	2	0.09	0.111554	100	1	0.09					Access to electricity and water	0.0173333
Technology	14	0.14	Fit-for-purpose technology or innovation	50	0.5	0.07	3		0.07		50	0.5	0.07					Health or safety risks	0.0173333
			Machines built on site	16.6667	0.166667	0.0233333	1		0.0233333		15	0.15	0.021					Access to fit-for-purpose feedstock	0.026
			Product innovation or design	33.3333	0.333333	0.0466667	2		0.0466667		35	0.35	0.049					Ability to scale the operations	0.026
			sum	100	1	0.14	6	2	0.14	0.111554	100	1	0.14					Strong management team	0.048
Operations	13	0.13	Local technical capacity	20	0.2	0.026	3		0.026		12.5	0.125	0.01625					Organizational capability	0.032
			Transport infrastructure	13.3333	0.133333	0.0173333	2		0.0173333		18.7	0.187	0.02431					Organizational credibility	0.032
			Access to electricity and water	13.3333	0.133333	0.0173333	2		0.0173333		18.7	0.187	0.02431					Fruitful partnerships	0.048
			Health or safety risks	13.3333	0.133333	0.0173333	2		0.0173333		12.5	0.125	0.01625					Legally conscious	0.09
			Access to fit-for-purpose feedstock	20	0.2	0.026	3		0.026		18.8	0.188	0.02444					Favorable institutional context	0.06
			Ability to scale the operations	20	0.2	0.026	3		0.026		18.8	0.188	0.02444					sum	1
			sum	100	1	0.13	15	2.5	0.13	0.139442	100	1	0.13
Team	16	0.16	Strong management team	30	0.3	0.048	3		0.048		30	0.3	0.048
			Organizational capability	20	0.2	0.032	2		0.032		20	0.2	0.032
			Organizational credibility	20	0.2	0.032	2		0.032		20	0.2	0.032
			Fruitful partnerships	30	0.3	0.048	3		0.048		30	0.3	0.048
			sum	100	1	0.16	10	2.5	0.16	0.139442	100	1	0.16
Legal	15	0.15	Legally conscious	60	0.6	0.09	3		0.09		60	0.6	0.09
			Favorable institutional context	40	0.4	0.06	2		0.06		40	0.4	0.06
SUM	100	1	sum	100	1	0.15	5	2.5	0.15	0.139442	100	1	0.15
					FINAL SUM	1		17.9286	1			FINAL SUM	1

## Sheet: Calculations
				Reference projects
		New Project		Top scoring project	Very good project	Good project	Insufficient project
Politics	(Inter)national commitment	0		0.05	0.04	0.03	0.02
	Local commitment	0		0.05	0.04	0.02	0.02
	Prohibitive institutional context	0		0.15	0.15	0.15	0.09
	Support from public sector (land, collection, com' etc, except for funding)	0		0.1	0.08	0.06	0.04
	Government waste program	0		0.15	0.12	0.12	0.09
Economics & Market	Market traction for final products	0		0.105882	0.105882	0.0847059	0.0635294
	Supply	0		0.0705882	0.0564706	0.0564706	0.0423529
	Competition and alternatives	0		0.0705882	0.0705882	0.0564706	0.0423529
	Potential for scale-up	0		0.105882	0.0847059	0.0847059	0.0635294
	Side economic activity	0		0.0705882	0.0423529	0.0282353	0.0141176
	Market stability	0		0.0705882	0.0705882	0.0564706	0.0564706
	Sufficient incentives along the value chain	0		0.105882	0.0847059	0.0847059	0.0847059
Financial sources	Access to plastic credit funding	0		0.0785714	0.0471429	0.0314286	0.0157143
	Corporate support (funding)	0		0.0785714	0.0628571	0.0471429	0.0471429
	Subsidies from public sector	0		0.0785714	0.0471429	0.0314286	0.0314286
	Grants	0		0.0785714	0.0785714	0.0785714	0.0471429
	Loans	0		0.0785714	0.0628571	0.0471429	0.0471429
	Financial ethics	0		0.0392857	0.0392857	0.0314286	0.0314286
	Self funding	0		0.117857	0.0707143	0.0707143	0.0471429
Social	Communication/ awareness raising	0		0.09	0.072	0.072	0.054
	Improved treatment of workers and waste pickers	0		0.09	0.09	0.072	0.054
	Added value on current waste management	0		0.09	0.09	0.072	0.054
	Involvement of the community in the project	0		0.135	0.108	0.108	0.108
	Plastic pollution awareness	0		0.045	0.027	0.027	0.027
Tech	Fit-for-purpose technology or innovation	0		0.35	0.35	0.28	0.21
	Machines built on site	0		0.116667	0.07	0.07	0.07
	Product innovation or design	0		0.233333	0.186667	0.186667	0.0933333
Operations	Local technical capacity	0		0.13	0.13	0.104	0.078
	Transport infrastructure	0		0.0866667	0.0693333	0.0693333	0.0693333
	Access to electricity and water	0		0.0866667	0.0866667	0.0693333	0.052
	Health or safety risks	0		0.0866667	0.0693333	0.052	0.052
	Access to fit-for-purpose feedstock	0		0.13	0.13	0.104	0.078
	Ability to scale the operations	0		0.13	0.104	0.104	0.104
Team	Strong management team	0		0.24	0.24	0.192	0.144
	Organizational capability	0		0.16	0.128	0.128	0.128
	Organizational credibility	0		0.16	0.128	0.128	0.128
	Fruitful partnerships	0		0.24	0.24	0.144	0.144
Legal	Legally conscious	0		0.45	0.45	0.36	0.27
	Favorable institutional context	0		0.3	0.24	0.18	0.18

## Sheet: Results
	New project			Top scoring project	Very good project	Good project	Insufficient score
Politics	0		Politics	0.5	0.43	0.38	0.26
Economics & Market	0		Economics & Market	0.6	0.515294	0.451765	0.367059
Financial sources	0		Financial sources	0.55	0.408571	0.337857	0.267143
Social	0		Social	0.45	0.387	0.351	0.297
Technology	0		Technology	0.7	0.606667	0.536667	0.373333
Operations	0		Operations	0.65	0.589333	0.502667	0.433333
Team	0		Team	0.8	0.736	0.592	0.544
Legal	0		Legal	0.75	0.69	0.54	0.45
Sum	0		Sum	5	4.36287	3.69196	2.99187
				1	0.872573	0.738391	0.598374

## Sheet: Normalized Results
	New Project			Top scoring project	Very good project	Good project	Insufficient score
Politics	0		Politics	1	0.86	0.76	0.52
Economics & Market	0		Economics & Market	1	0.858824	0.752941	0.611765
Financial sources	0		Financial sources	1	0.742857	0.614286	0.485714
Social	0		Social	1	0.86	0.78	0.66
Technology	0		Technology	1	0.866667	0.766667	0.533333
Operations	0		Operations	1	0.906667	0.773333	0.666667
Team	0		Team	1	0.92	0.74	0.68
Legal	0		Legal	1	0.92	0.72	0.6
Sum	0			1	0.872573	0.738391	0.598374

## Sheet: Reference - Top Score
Category	Drivers	Definition	YES ++	Yes +	yes/no +/-	No -	NO --	COMMENTS										Grade per driver	YES ++	Yes +	yes/no +/-	No -	NO --
Politics	(Inter)national commitment	Is there a strong (inter) national commitment to plastic management?	TRUE	FALSE	FALSE	FALSE	FALSE											5	5	4	3	2	1
	Local commitment	Is there local governance commitment to solving the problem? Is this reflected by enforcement of policies? E.g. support of local mayors	TRUE	FALSE	FALSE	FALSE	FALSE											5	5	4	3	2	1
	Prohibitive institutional context	Is the project free or not affected by corruption, lobbies, mafia influence? Are there prohibitive conditions, for example an election year?	TRUE	FALSE	FALSE	FALSE	FALSE											5	5	4	3	2	1
	Support from public sector (land, collection, com' etc, except for funding)	Is government/municipality supporting the project?	TRUE	FALSE	FALSE	FALSE	FALSE											5	5	4	3	2	1
	Government waste program	The gvt/municipality has no competitive waste management scheme (at best it is complementary)?	TRUE	FALSE	FALSE	FALSE	FALSE											5	5	4	3	2	1
Economics & Market	Market traction for final products	Is there a market? Are there buyers for the products made of recycled plastics?	TRUE	FALSE	FALSE	FALSE	FALSE											5	5	4	3	2	1
	Supply	Is there access to feedstock at a reasonable cost, no competition etc.?	TRUE	FALSE	FALSE	FALSE	FALSE											5	5	4	3	2	1
	Competition and alternatives	Is the product competitive compared to alternatives? Considering price, quality, ability to deliver etc.	TRUE	FALSE	FALSE	FALSE	FALSE											5	5	4	3	2	1
	Potential for scale-up	The project has growth perspectives (volumes, sales, geographic expansion)?	TRUE	FALSE	FALSE	FALSE	FALSE											5	5	4	3	2	1
	Side economic activity	Is there a side activity (franchising, consulting, etc) bringing in additional revenue?	TRUE	FALSE	FALSE	FALSE	FALSE											5	5	4	3	2	1
	Market stability	Does the business have a stable portfolio of clients and steady income?	TRUE	FALSE	FALSE	FALSE	FALSE											5	5	4	3	2	1
	Sufficient incentives along the value chain	Is each level of the value chain incentivized to participate / function effectively?	TRUE	FALSE	FALSE	FALSE	FALSE											5	5	4	3	2	1
Financial sources	Access to plastic credit funding	Is the project leveraging on plastic offset to help financing the operations?	TRUE	FALSE	FALSE	FALSE	FALSE											5	5	4	3	2	1
	Corporate support (funding)	Does the project benefit from corporate sponsorships and funding?	TRUE	FALSE	FALSE	FALSE	FALSE											5	5	4	3	2	1
	Subsidies from public sector	Is the gvt/municipality directly subsidizing the activity?	TRUE	FALSE	FALSE	FALSE	FALSE											5	5	4	3	2	1
	Grants	Is there any grant from an international alliance or foreign government?	TRUE	FALSE	FALSE	FALSE	FALSE											5	5	4	3	2	1
	Loans	Are there loans available from (development) banks or international alliance?	TRUE	FALSE	FALSE	FALSE	FALSE											5	5	4	3	2	1
	Financial ethics	Does the project ethicially consider the source of funding? E.g. funding from chemical / oil and gas companies, pure greenwashing	TRUE	FALSE	FALSE	FALSE	FALSE											5	5	4	3	2	1
	Self funding	Can the project self-finance with limited external funding? E.g. Low capex with support for initail costs	TRUE	FALSE	FALSE	FALSE	FALSE											5	5	4	3	2	1
Social	Communication/ awareness raising	Does the project have a strong capacity to communicate/ raise awareness while operating?	TRUE	FALSE	FALSE	FALSE	FALSE											5	5	4	3	2	1
	Improved treatment of workers and waste pickers	Does the project improve treatment of workers or waste pickers, which could be in terms of wages, social protection, status, cooperatives, health, education etc.	TRUE	FALSE	FALSE	FALSE	FALSE											5	5	4	3	2	1
	Added value on current waste management	Does the project adds waste management services or functions that are needed in the community?	TRUE	FALSE	FALSE	FALSE	FALSE											5	5	4	3	2	1
	Involvement of the community in the project	Project designed for and with the local community? Considering the local religion, working culture etc.	TRUE	FALSE	FALSE	FALSE	FALSE											5	5	4	3	2	1
	Plastic pollution awareness	Is the population aware of the problem? Adjusting their behavior?	TRUE	FALSE	FALSE	FALSE	FALSE											5	5	4	3	2	1
Tech	Fit-for-purpose technology or innovation	Introducing a technology or innovation that increases effectiveness	TRUE	FALSE	FALSE	FALSE	FALSE											5	5	4	3	2	1
	Machines built on site	Are the recycling machines built at the local/national level instead of being imported?	TRUE	FALSE	FALSE	FALSE	FALSE											5	5	4	3	2	1
	Product innovation or design	Is there a unique innovation regarding the final products, considering the local and regional context?	TRUE	FALSE	FALSE	FALSE	FALSE											5	5	4	3	2	1
Operations	Local technical capacity	Is there capacity to maintain and adapt recycling machines or equipment for their own purposes with limited resources? Are there in-house engineers or local technical partners?	TRUE	FALSE	FALSE	FALSE	FALSE											5	5	4	3	2	1
	Transport infrastructure	Are there existing functioning transport systems that connect operations? Such as roads, shipping routes etc.. access to gasoline	TRUE	FALSE	FALSE	FALSE	FALSE											5	5	4	3	2	1
	Access to electricity and water	Is there easy access to reliable electricity and current water?	TRUE	FALSE	FALSE	FALSE	FALSE											5	5	4	3	2	1
	Health or safety risks	Are the operations safe and well-managed in terms of health risks?	TRUE	FALSE	FALSE	FALSE	FALSE											5	5	4	3	2	1
	Access to fit-for-purpose feedstock	There is a reliable and stable access to fit-for-purpose feedstock for the operations?	TRUE	FALSE	FALSE	FALSE	FALSE											5	5	4	3	2	1
	Ability to scale the operations	Capacity to grow/scale the equipment and processing? Can be internal or external capacity	TRUE	FALSE	FALSE	FALSE	FALSE											5	5	4	3	2	1
Team	Strong management team	Does the management team have what it takes to successfully lead the project? Is there a good balance between local expertise and experience and global perspectives and networks? Is there local ownership to ensure continuity?	TRUE	FALSE	FALSE	FALSE	FALSE											5	5	4	3	2	1
	Organizational capability	Has the team been properly chosen and trained for the job? Is there employee retention?	TRUE	FALSE	FALSE	FALSE	FALSE											5	5	4	3	2	1
	Organizational credibility	Is the organization respected within the local context?	TRUE	FALSE	FALSE	FALSE	FALSE											5	5	4	3	2	1
	Fruitful partnerships	Does the project have fruitful partnerships with actors in the ecosyterm? E.g business partners, local or international NGOs	TRUE	FALSE	FALSE	FALSE	FALSE											5	5	4	3	2	1
Legal	Legally conscious	Are you creating your project within the national and local regulations and legal requirements? The project has no legal risks?	TRUE	FALSE	FALSE	FALSE	FALSE											5	5	4	3	2	1
	Favorable institutional context	There is no potential for bureaucratic or legal obstacles to block the project?	TRUE	FALSE	FALSE	FALSE	FALSE											5	5	4	3	2	1

## Sheet: Reference - Very Good Score
Category	Drivers	Definition	YES ++	Yes +	yes/no +/-	No -	NO --	COMMENTS										Grade per driver	YES ++	Yes +	yes/no +/-	No -	NO --
Politics	(Inter)national commitment	Is there a strong (inter) national commitment to plastic management?	FALSE	TRUE	FALSE	FALSE	FALSE											4	5	4	3	2	1
	Local commitment	Is there local governance commitment to solving the problem? Is this reflected by enforcement of policies? E.g. support of local mayors	FALSE	TRUE	FALSE	FALSE	FALSE											4	5	4	3	2	1
	Prohibitive institutional context	Is the project free or not affected by corruption, lobbies, mafia influence? Are there prohibitive conditions, for example an election year?	TRUE	FALSE	FALSE	FALSE	FALSE											5	5	4	3	2	1
	Support from public sector (land, collection, com' etc, except for funding)	Is government/municipality supporting the project?	FALSE	TRUE	FALSE	FALSE	FALSE											4	5	4	3	2	1
	Government waste program	The gvt/municipality has no competitive waste management scheme (at best it is complementary)?	FALSE	TRUE	FALSE	FALSE	FALSE											4	5	4	3	2	1
Economics & Market	Market traction for final products	Is there a market? Are there buyers for the products made of recycled plastics?	TRUE	FALSE	FALSE	FALSE	FALSE											5	5	4	3	2	1
	Supply	Is there access to feedstock at a reasonable cost, no competition etc.?	FALSE	TRUE	FALSE	FALSE	FALSE											4	5	4	3	2	1
	Competition and alternatives	Is the product competitive compared to alternatives? Considering price, quality, ability to deliver etc.	TRUE	FALSE	FALSE	FALSE	FALSE											5	5	4	3	2	1
	Potential for scale-up	The project has growth perspectives (volumes, sales, geographic expansion)?	FALSE	TRUE	FALSE	FALSE	FALSE											4	5	4	3	2	1
	Side economic activity	Is there a side activity (franchising, consulting, etc) bringing in additional revenue?	FALSE	FALSE	TRUE	FALSE	FALSE											3	5	4	3	2	1
	Market stability	Does the business have a stable portfolio of clients and steady income?	TRUE	FALSE	FALSE	FALSE	FALSE											5	5	4	3	2	1
	Sufficient incentives along the value chain	Is each level of the value chain incentivized to participate / function effectively?	FALSE	TRUE	FALSE	FALSE	FALSE											4	5	4	3	2	1
Financial sources	Access to plastic credit funding	Is the project leveraging on plastic offset to help financing the operations?	FALSE	FALSE	TRUE	FALSE	FALSE											3	5	4	3	2	1
	Corporate support (funding)	Does the project benefit from corporate sponsorships and funding?	FALSE	TRUE	FALSE	FALSE	FALSE											4	5	4	3	2	1
	Subsidies from public sector	Is the gvt/municipality directly subsidizing the activity?	FALSE	FALSE	TRUE	FALSE	FALSE											3	5	4	3	2	1
	Grants	Is there any grant from an international alliance or foreign government?	TRUE	FALSE	FALSE	FALSE	FALSE											5	5	4	3	2	1
	Loans	Are there loans available from (development) banks or international alliance?	FALSE	TRUE	FALSE	FALSE	FALSE											4	5	4	3	2	1
	Financial ethics	Does the project ethicially consider the source of funding? E.g. funding from chemical / oil and gas companies, pure greenwashing	TRUE	FALSE	FALSE	FALSE	FALSE											5	5	4	3	2	1
	Self funding	Can the project self-finance with limited external funding? E.g. Low capex with support for initail costs	FALSE	FALSE	TRUE	FALSE	FALSE											3	5	4	3	2	1
Social	Communication/ awareness raising	Does the project have a strong capacity to communicate/ raise awareness while operating?	FALSE	TRUE	FALSE	FALSE	FALSE											4	5	4	3	2	1
	Improved treatment of workers and waste pickers	Does the project improve treatment of workers or waste pickers, which could be in terms of wages, social protection, status, cooperatives, health, education etc.	TRUE	FALSE	FALSE	FALSE	FALSE											5	5	4	3	2	1
	Added value on current waste management	Does the project adds waste management services or functions that are needed in the community?	TRUE	FALSE	FALSE	FALSE	FALSE											5	5	4	3	2	1
	Involvement of the community in the project	Project designed for and with the local community? Considering the local religion, working culture etc.	FALSE	TRUE	FALSE	FALSE	FALSE											4	5	4	3	2	1
	Plastic pollution awareness	Is the population aware of the problem? Adjusting their behavior?	FALSE	FALSE	TRUE	FALSE	FALSE											3	5	4	3	2	1
Tech	Fit-for-purpose technology or innovation	Introducing a technology or innovation that increases effectiveness	TRUE	FALSE	FALSE	FALSE	FALSE											5	5	4	3	2	1
	Machines built on site	Are the recycling machines built at the local/national level instead of being imported?	FALSE	FALSE	TRUE	FALSE	FALSE											3	5	4	3	2	1
	Product innovation or design	Is there a unique innovation regarding the final products, considering the local and regional context?	FALSE	TRUE	FALSE	FALSE	FALSE											4	5	4	3	2	1
Operations	Local technical capacity	Is there capacity to maintain and adapt recycling machines or equipment for their own purposes with limited resources? Are there in-house engineers or local technical partners?	TRUE	FALSE	FALSE	FALSE	FALSE											5	5	4	3	2	1
	Transport infrastructure	Are there existing functioning transport systems that connect operations? Such as roads, shipping routes etc.. access to gasoline	FALSE	TRUE	FALSE	FALSE	FALSE											4	5	4	3	2	1
	Access to electricity and water	Is there easy access to reliable electricity and current water?	TRUE	FALSE	FALSE	FALSE	FALSE											5	5	4	3	2	1
	Health or safety risks	Are the operations safe and well-managed in terms of health risks?	FALSE	TRUE	FALSE	FALSE	FALSE											4	5	4	3	2	1
	Access to fit-for-purpose feedstock	There is a reliable and stable access to fit-for-purpose feedstock for the operations?	TRUE	FALSE	FALSE	FALSE	FALSE											5	5	4	3	2	1
	Ability to scale the operations	Capacity to grow/scale the equipment and processing? Can be internal or external capacity	FALSE	TRUE	FALSE	FALSE	FALSE											4	5	4	3	2	1
Team	Strong management team	Does the management team have what it takes to successfully lead the project? Is there a good balance between local expertise and experience and global perspectives and networks? Is there local ownership to ensure continuity?	TRUE	FALSE	FALSE	FALSE	FALSE											5	5	4	3	2	1
	Organizational capability	Has the team been properly chosen and trained for the job? Is there employee retention?	FALSE	TRUE	FALSE	FALSE	FALSE											4	5	4	3	2	1
	Organizational credibility	Is the organization respected within the local context?	FALSE	TRUE	FALSE	FALSE	FALSE											4	5	4	3	2	1
	Fruitful partnerships	Does the project have fruitful partnerships with actors in the ecosyterm? E.g business partners, local or international NGOs	TRUE	FALSE	FALSE	FALSE	FALSE											5	5	4	3	2	1
Legal	Legally conscious	Are you creating your project within the national and local regulations and legal requirements? The project has no legal risks?	TRUE	FALSE	FALSE	FALSE	FALSE											5	5	4	3	2	1
	Favorable institutional context	There is no potential for bureaucratic or legal obstacles to block the project?	FALSE	TRUE	FALSE	FALSE	FALSE											4	5	4	3	2	1

## Sheet: Reference - Good Score
Category	Drivers	Definition	YES ++	Yes +	yes/no +/-	No -	NO --	COMMENTS										Grade per driver	YES ++	Yes +	yes/no +/-	No -	NO --
Politics	(Inter)national commitment	Is there a strong (inter) national commitment to plastic management?	FALSE	FALSE	TRUE	FALSE	FALSE											3	5	4	3	2	1
	Local commitment	Is there local governance commitment to solving the problem? Is this reflected by enforcement of policies? E.g. support of local mayors	FALSE	FALSE	FALSE	TRUE	FALSE											2	5	4	3	2	1
	Prohibitive institutional context	Is the project free or not affected by corruption, lobbies, mafia influence? Are there prohibitive conditions, for example an election year?	TRUE	FALSE	FALSE	FALSE	FALSE											5	5	4	3	2	1
	Support from public sector (land, collection, com' etc, except for funding)	Is government/municipality supporting the project?	FALSE	FALSE	TRUE	FALSE	FALSE											3	5	4	3	2	1
	Government waste program	The gvt/municipality has no competitive waste management scheme (at best it is complementary)?	FALSE	TRUE	FALSE	FALSE	FALSE											4	5	4	3	2	1
Economics & Market	Market traction for final products	Is there a market? Are there buyers for the products made of recycled plastics?	FALSE	TRUE	FALSE	FALSE	FALSE											4	5	4	3	2	1
	Supply	Is there access to feedstock at a reasonable cost, no competition etc.?	FALSE	TRUE	FALSE	FALSE	FALSE											4	5	4	3	2	1
	Competition and alternatives	Is the product competitive compared to alternatives? Considering price, quality, ability to deliver etc.	FALSE	TRUE	FALSE	FALSE	FALSE											4	5	4	3	2	1
	Potential for scale-up	The project has growth perspectives (volumes, sales, geographic expansion)?	FALSE	TRUE	FALSE	FALSE	FALSE											4	5	4	3	2	1
	Side economic activity	Is there a side activity (franchising, consulting, etc) bringing in additional revenue?	FALSE	FALSE	FALSE	TRUE	FALSE											2	5	4	3	2	1
	Market stability	Does the business have a stable portfolio of clients and steady income?	FALSE	TRUE	FALSE	FALSE	FALSE											4	5	4	3	2	1
	Sufficient incentives along the value chain	Is each level of the value chain incentivized to participate / function effectively?	FALSE	TRUE	FALSE	FALSE	FALSE											4	5	4	3	2	1
Financial sources	Access to plastic credit funding	Is the project leveraging on plastic offset to help financing the operations?	FALSE	FALSE	FALSE	TRUE	FALSE											2	5	4	3	2	1
	Corporate support (funding)	Does the project benefit from corporate sponsorships and funding?	FALSE	FALSE	TRUE	FALSE	FALSE											3	5	4	3	2	1
	Subsidies from public sector	Is the gvt/municipality directly subsidizing the activity?	FALSE	FALSE	FALSE	TRUE	FALSE											2	5	4	3	2	1
	Grants	Is there any grant from an international alliance or foreign government?	TRUE	FALSE	FALSE	FALSE	FALSE											5	5	4	3	2	1
	Loans	Are there loans available from (development) banks or international alliance?	FALSE	FALSE	TRUE	FALSE	FALSE											3	5	4	3	2	1
	Financial ethics	Does the project ethicially consider the source of funding? E.g. funding from chemical / oil and gas companies, pure greenwashing	FALSE	TRUE	FALSE	FALSE	FALSE											4	5	4	3	2	1
	Self funding	Can the project self-finance with limited external funding? E.g. Low capex with support for initail costs	FALSE	FALSE	TRUE	FALSE	FALSE											3	5	4	3	2	1
Social	Communication/ awareness raising	Does the project have a strong capacity to communicate/ raise awareness while operating?	FALSE	TRUE	FALSE	FALSE	FALSE											4	5	4	3	2	1
	Improved treatment of workers and waste pickers	Does the project improve treatment of workers or waste pickers, which could be in terms of wages, social protection, status, cooperatives, health, education etc.	FALSE	TRUE	FALSE	FALSE	FALSE											4	5	4	3	2	1
	Added value on current waste management	Does the project adds waste management services or functions that are needed in the community?	FALSE	TRUE	FALSE	FALSE	FALSE											4	5	4	3	2	1
	Involvement of the community in the project	Project designed for and with the local community? Considering the local religion, working culture etc.	FALSE	TRUE	FALSE	FALSE	FALSE											4	5	4	3	2	1
	Plastic pollution awareness	Is the population aware of the problem? Adjusting their behavior?	FALSE	FALSE	TRUE	FALSE	FALSE											3	5	4	3	2	1
Tech	Fit-for-purpose technology or innovation	Introducing a technology or innovation that increases effectiveness	FALSE	TRUE	FALSE	FALSE	FALSE											4	5	4	3	2	1
	Machines built on site	Are the recycling machines built at the local/national level instead of being imported?	FALSE	FALSE	TRUE	FALSE	FALSE											3	5	4	3	2	1
	Product innovation or design	Is there a unique innovation regarding the final products, considering the local and regional context?	FALSE	TRUE	FALSE	FALSE	FALSE											4	5	4	3	2	1
Operations	Local technical capacity	Is there capacity to maintain and adapt recycling machines or equipment for their own purposes with limited resources? Are there in-house engineers or local technical partners?	FALSE	TRUE	FALSE	FALSE	FALSE											4	5	4	3	2	1
	Transport infrastructure	Are there existing functioning transport systems that connect operations? Such as roads, shipping routes etc.. access to gasoline	FALSE	TRUE	FALSE	FALSE	FALSE											4	5	4	3	2	1
	Access to electricity and water	Is there easy access to reliable electricity and current water?	FALSE	TRUE	FALSE	FALSE	FALSE											4	5	4	3	2	1
	Health or safety risks	Are the operations safe and well-managed in terms of health risks?	FALSE	FALSE	TRUE	FALSE	FALSE											3	5	4	3	2	1
	Access to fit-for-purpose feedstock	There is a reliable and stable access to fit-for-purpose feedstock for the operations?	FALSE	TRUE	FALSE	FALSE	FALSE											4	5	4	3	2	1
	Ability to scale the operations	Capacity to grow/scale the equipment and processing? Can be internal or external capacity	FALSE	TRUE	FALSE	FALSE	FALSE											4	5	4	3	2	1
Team	Strong management team	Does the management team have what it takes to successfully lead the project? Is there a good balance between local expertise and experience and global perspectives and networks? Is there local ownership to ensure continuity?	FALSE	TRUE	FALSE	FALSE	FALSE											4	5	4	3	2	1
	Organizational capability	Has the team been properly chosen and trained for the job? Is there employee retention?	FALSE	TRUE	FALSE	FALSE	FALSE											4	5	4	3	2	1
	Organizational credibility	Is the organization respected within the local context?	FALSE	TRUE	FALSE	FALSE	FALSE											4	5	4	3	2	1
	Fruitful partnerships	Does the project have fruitful partnerships with actors in the ecosyterm? E.g business partners, local or international NGOs	FALSE	FALSE	TRUE	FALSE	FALSE											3	5	4	3	2	1
Legal	Legally conscious	Are you creating your project within the national and local regulations and legal requirements? The project has no legal risks?	FALSE	TRUE	FALSE	FALSE	FALSE											4	5	4	3	2	1
	Favorable institutional context	There is no potential for bureaucratic or legal obstacles to block the project?	FALSE	FALSE	TRUE	FALSE	FALSE											3	5	4	3	2	1

## Sheet: Reference - Insufficient score
Category	Drivers	Definition	YES ++	Yes +	yes/no +/-	No -	NO --	COMMENTS										Grade per driver	YES ++	Yes +	yes/no +/-	No -	NO --
Politics	(Inter)national commitment	Is there a strong (inter) national commitment to plastic management?	FALSE	FALSE	FALSE	TRUE	FALSE											2	5	4	3	2	1
	Local commitment	Is there local governance commitment to solving the problem? Is this reflected by enforcement of policies? E.g. support of local mayors	FALSE	FALSE	FALSE	TRUE	FALSE											2	5	4	3	2	1
	Prohibitive institutional context	Is the project free or not affected by corruption, lobbies, mafia influence? Are there prohibitive conditions, for example an election year?	FALSE	FALSE	TRUE	FALSE	FALSE											3	5	4	3	2	1
	Support from public sector (land, collection, com' etc, except for funding)	Is government/municipality supporting the project?	FALSE	FALSE	FALSE	TRUE	FALSE											2	5	4	3	2	1
	Government waste program	The gvt/municipality has no competitive waste management scheme (at best it is complementary)?	FALSE	FALSE	TRUE	FALSE	FALSE											3	5	4	3	2	1
Economics & Market	Market traction for final products	Is there a market? Are there buyers for the products made of recycled plastics?	FALSE	FALSE	TRUE	FALSE	FALSE											3	5	4	3	2	1
	Supply	Is there access to feedstock at a reasonable cost, no competition etc.?	FALSE	FALSE	TRUE	FALSE	FALSE											3	5	4	3	2	1
	Competition and alternatives	Is the product competitive compared to alternatives? Considering price, quality, ability to deliver etc.	FALSE	FALSE	TRUE	FALSE	FALSE											3	5	4	3	2	1
	Potential for scale-up	The project has growth perspectives (volumes, sales, geographic expansion)?	FALSE	FALSE	TRUE	FALSE	FALSE											3	5	4	3	2	1
	Side economic activity	Is there a side activity (franchising, consulting, etc) bringing in additional revenue?	FALSE	FALSE	FALSE	FALSE	TRUE											1	5	4	3	2	1
	Market stability	Does the business have a stable portfolio of clients and steady income?	FALSE	TRUE	FALSE	FALSE	FALSE											4	5	4	3	2	1
	Sufficient incentives along the value chain	Is each level of the value chain incentivized to participate / function effectively?	FALSE	TRUE	FALSE	FALSE	FALSE											4	5	4	3	2	1
Financial sources	Access to plastic credit funding	Is the project leveraging on plastic offset to help financing the operations?	FALSE	FALSE	FALSE	FALSE	TRUE											1	5	4	3	2	1
	Corporate support (funding)	Does the project benefit from corporate sponsorships and funding?	FALSE	FALSE	TRUE	FALSE	FALSE											3	5	4	3	2	1
	Subsidies from public sector	Is the gvt/municipality directly subsidizing the activity?	FALSE	FALSE	FALSE	TRUE	FALSE											2	5	4	3	2	1
	Grants	Is there any grant from an international alliance or foreign government?	FALSE	FALSE	TRUE	FALSE	FALSE											3	5	4	3	2	1
	Loans	Are there loans available from (development) banks or international alliance?	FALSE	FALSE	TRUE	FALSE	FALSE											3	5	4	3	2	1
	Financial ethics	Does the project ethicially consider the source of funding? E.g. funding from chemical / oil and gas companies, pure greenwashing	FALSE	TRUE	FALSE	FALSE	FALSE											4	5	4	3	2	1
	Self funding	Can the project self-finance with limited external funding? E.g. Low capex with support for initail costs	FALSE	FALSE	FALSE	TRUE	FALSE											2	5	4	3	2	1
Social	Communication/ awareness raising	Does the project have a strong capacity to communicate/ raise awareness while operating?	FALSE	FALSE	TRUE	FALSE	FALSE											3	5	4	3	2	1
	Improved treatment of workers and waste pickers	Does the project improve treatment of workers or waste pickers, which could be in terms of wages, social protection, status, cooperatives, health, education etc.	FALSE	FALSE	TRUE	FALSE	FALSE											3	5	4	3	2	1
	Added value on current waste management	Does the project adds waste management services or functions that are needed in the community?	FALSE	FALSE	TRUE	FALSE	FALSE											3	5	4	3	2	1
	Involvement of the community in the project	Project designed for and with the local community? Considering the local religion, working culture etc.	FALSE	TRUE	FALSE	FALSE	FALSE											4	5	4	3	2	1
	Plastic pollution awareness	Is the population aware of the problem? Adjusting their behavior?	FALSE	FALSE	TRUE	FALSE	FALSE											3	5	4	3	2	1
Tech	Fit-for-purpose technology or innovation	Introducing a technology or innovation that increases effectiveness	FALSE	FALSE	TRUE	FALSE	FALSE											3	5	4	3	2	1
	Machines built on site	Are the recycling machines built at the local/national level instead of being imported?	FALSE	FALSE	TRUE	FALSE	FALSE											3	5	4	3	2	1
	Product innovation or design	Is there a unique innovation regarding the final products, considering the local and regional context?	FALSE	FALSE	FALSE	TRUE	FALSE											2	5	4	3	2	1
Operations	Local technical capacity	Is there capacity to maintain and adapt recycling machines or equipment for their own purposes with limited resources? Are there in-house engineers or local technical partners?	FALSE	FALSE	TRUE	FALSE	FALSE											3	5	4	3	2	1
	Transport infrastructure	Are there existing functioning transport systems that connect operations? Such as roads, shipping routes etc.. access to gasoline	FALSE	TRUE	FALSE	FALSE	FALSE											4	5	4	3	2	1
	Access to electricity and water	Is there easy access to reliable electricity and current water?	FALSE	FALSE	TRUE	FALSE	FALSE											3	5	4	3	2	1
	Health or safety risks	Are the operations safe and well-managed in terms of health risks?	FALSE	FALSE	TRUE	FALSE	FALSE											3	5	4	3	2	1
	Access to fit-for-purpose feedstock	There is a reliable and stable access to fit-for-purpose feedstock for the operations?	FALSE	FALSE	TRUE	FALSE	FALSE											3	5	4	3	2	1
	Ability to scale the operations	Capacity to grow/scale the equipment and processing? Can be internal or external capacity	FALSE	TRUE	FALSE	FALSE	FALSE											4	5	4	3	2	1
Team	Strong management team	Does the management team have what it takes to successfully lead the project? Is there a good balance between local expertise and experience and global perspectives and networks? Is there local ownership to ensure continuity?	FALSE	FALSE	TRUE	FALSE	FALSE											3	5	4	3	2	1
	Organizational capability	Has the team been properly chosen and trained for the job? Is there employee retention?	FALSE	TRUE	FALSE	FALSE	FALSE											4	5	4	3	2	1
	Organizational credibility	Is the organization respected within the local context?	FALSE	TRUE	FALSE	FALSE	FALSE											4	5	4	3	2	1
	Fruitful partnerships	Does the project have fruitful partnerships with actors in the ecosyterm? E.g business partners, local or international NGOs	FALSE	FALSE	TRUE	FALSE	FALSE											3	5	4	3	2	1
Legal	Legally conscious	Are you creating your project within the national and local regulations and legal requirements? The project has no legal risks?	FALSE	FALSE	TRUE	FALSE	FALSE											3	5	4	3	2	1
	Favorable institutional context	There is no potential for bureaucratic or legal obstacles to block the project?	FALSE	FALSE	TRUE	FALSE	FALSE											3	5	4	3	2	1
